# Supplementary material for: VitisNet: “Omics” Integration through Grapevine Molecular Networks
Source: PLoS One. 2009 Dec 21;4(12):e8365. doi: 10.1371/journal.pone.0008365 (PMC2791446; doi:10.1371/journal.pone.0008365)
Supplement: Table S1 — The complete grape gene annotation based on the 8X assembly (Jaillon et al., 2007) of transcript sequences. Unique Gene: Genoscope ID (Jaillon et al., 2007) is used if a genome sequence has been identified, otherwise VVGI 5 TC (Tentative Consensus sequences) number or EST GenBank ID is used. Unique transcript: VVGI 5 TC number or EST GenBank ID is used if a transcript has been identified, otherwise the Genoscope ID is used. Function: tentative functional annotation. Network ID: the identifier that is used in the networks. Network or simplified category: list of the networks where the genes appear, otherwise a short description of the biological role. In Network: the gene is present in at least one network. Probeset: probeset ID for the Affymetrix GeneChip® Vitis vinifera (Grape) Genome Array. Best Arabidopsis match: best matched hit in Arabidopsis putative proteins. InterPro domain ID: list of the domains detected from InterPro (Hunter et al., 2009). Gene Ontology ID: list of the identified GO terms. Gene Ontology description: description of the GO term (The Gene Ontology Consortium, 2009). Accession UniProt: UniProt ID for the genome sequences (Apweiler et al., 2004). Accession UniProt for published grapevine protein: UniProt ID for grapevine proteins individually published apart of the genome sequencing. EST probeset: EST from which the probeset was designed. IASMA gene: ID from the heterozygote Vitis genome (Velasco et al., 2007). Chromosome position: position of the gene on chromosome retrieved from Gramene.org. Other Vitis: presence in non-vinifera Vitis species. cDNA array: ID used in the cDNA array from Mathiason et al., (2009). Other TC from VVGI5: list of other TC from the DFCI matching the gene. Other probesets: other Affymetrix probesets matching the gene. (10.28 MB XLS) [file pone.0008365.s001.xls]

## Sheet: supporting_table_1rw_0824_09
Unique Gene	Unique transcript	Function	Network ID	Networks or simplified category	In Network	probeset	Best Arabidopsis match	InterPro domain ID	Gene Ontology ID	Gene Ontology description	Accession Uniprot	Accession Uniprot for published grapevine protein	EST probeset	Iasma gene	chromosome position	other vitis	cDNA array	Other TC from VVGI5	Other probesets
GSVIVP00019932001	TC53051	STE11 protein kinase homolog NPK1		kinase	no		AT3G06030	IPR015748; IPR000719; IPR017441; IPR017442; IPR008271; IPR002290	GO:0005524; GO:0006468; GO:0004674	ATP binding; protein amino acid phosphorylation; protein serine/threonine kinase activity	A7NWI3	A0PGA1	ZZZZZZZZZZZZZZZZZZ	0	5_4510829_4524693
GSVIVP00028600001	GSVIVP00028600001	inorganic phosphate transporter 1-4	PHT1_4	vv50121Porters_cat_1_to_6.xml	yes		AT2G38940	IPR007114; IPR011701	GO:0016021; GO:0006810; GO:0005215	integral to membrane; transport; transporter activity	A7Q1U3	A0PGA4			7_6563306_6564001
GSVIVP00020257001	TC55022	inorganic phosphate transporter 1-4	PHT1_4	vv50121Porters_cat_1_to_6.xml	yes	1607681_at	AT2G38940	IPR007114; IPR004738; IPR005828	GO:0005315; GO:0016021; GO:0006817	inorganic phosphate transmembrane transporter activity; integral to membrane; phosphate transport	A7NXB2	A0PGA5	CD802479	VITISV_020362	5_7813247_7816396	hybrid	EV237824
GSVIVP00016337001	TC55544	myb domain protein 94	MYB94_2	vv60044MYB.xml	yes	1614953_at	AT1G74650	IPR012287; IPR014778; IPR015495; IPR001005	GO:0003677; GO:0005634; GO:0045449	DNA binding; nucleus; regulation of transcription	A7PDM5	A0T1L8	CF519173	0	17_6869110_6870718		EV233054 EV234561	TC58683 DT037644
GSVIVP00027957001	CF202035	Glutathione S-transferase 8 GSTF8	2.5.1.18	vv10480Glutathione_metabolism.xml	yes	1621636_s_at	AT2G47730	IPR010987; IPR004046; IPR004045; IPR012335			A7Q089	A0T2X7	CF202035	0	7_3211029_3212415	aestivalis arizonica_x_ rupestris hybrid		TC57909 TC69681 TC62549 TC67754 TC66385 TC68554 CB914607 CF983757 TC57357	1616933_at 1612424_at 1610355_at
GSVIVP00012870001	TC63482	flowering locus T protein (FT)	FT	vv30009Flower_development.xml	yes	1614189_at	AT1G65480	IPR001858; IPR008914			A1BQ40	A1BQ40	CD800927	VITISV_034161	Unrandom_83338115_83340722			CB923261
GSVIVP00026312001	TC54909	MADS-box protein AGL20	SOC1_1	vv30009Flower_development.xml vv60042MADS.xml	yes	1615524_at	AT2G45660	IPR002487; IPR002100	GO:0005634; GO:0006355; GO:0043565; GO:0003700	nucleus; regulation of transcription, DNA-dependent; sequence-specific DNA binding; transcription factor activity	A1BQ41	A1BQ41	CA810708	VITISV_012350	15_5947971_5971440
GSVIVP00036110001	TC53394	myb domain protein 4	MYB4_6	vv60044MYB.xml	yes	1620713_s_at	AT4G38620	IPR012287; IPR014778; IPR015495; IPR001005	GO:0003677; GO:0005634; GO:0045449	DNA binding; nucleus; regulation of transcription	A1E8L7	A1E8L7	CB970375	0	3_1569838_1571267	Riparia shuttleworthii	CK136897	CK136897 CF210057	1608027_at
GSVIVP00030668001	TC69691	NADPH-dependent codeinone reductase	1.1.1.247	vv10950Alkaloid_biosynthesis_I.xml	yes	1615478_at	AT1G59950	IPR001395	GO:0016491	oxidoreductase activity	A7P425	A1Y2Z0	CB971615	VITISV_043026	1_6429355_6430932
GSVIVP00025312001	CF605791	L-Galactono-1,4-lactone dehydrogenase	1.3.2.3	vv10053Ascorbate_and_aldarate_metabolism.xml	yes		AT3G47930	IPR010029; IPR006094	GO:0050660; GO:0016491	FAD binding; oxidoreductase activity	A7PVQ1	A1Y2Z1	ZZZZZZZZZZZZZZZZZZ	VITISV_039856	8_18646257_18659282		EV241873	TC68367
GSVIVP00018410001	TC52786	GDP-mannose pyrophosphorylase (GMP1)	2.7.7.22	vv10051Fructose_and_mannose_metabolism.xml	yes	1622606_at	AT2G39770	IPR001451; IPR005835	GO:0008415; GO:0009058; GO:0016779	acyltransferase activity; biosynthetic process; nucleotidyltransferase activity	A7PIN5	A1Y2Z2	CB910226	0	13_3695660_3700414	aestivalis Riparia shuttleworthii	EV242007 CO058974 CO058942 CO058941 CN725575 CN725574 CK592857 CK592856	TC62876
GSVIVP00034252001	TC57328	Myo-inositol oxygenase 1	1.13.99.1	vv10562Inositol_phosphate_metabolism.xml	yes	1610427_at	AT1G14520	IPR007828			A7P6Y7	A1Y2Z4	CB978888	VITISV_044245	9_2622183_2625367			TC68602 TC63511	1617116_s_at 1607552_at
GSVIVP00000218001	TC52173	Glutathione S-transferase 25 GSTU25	2.5.1.18	vv10480Glutathione_metabolism.xml	yes	1613204_at	AT1G17180	IPR010987; IPR004046; IPR004045; IPR012335			A7QIE8	A1YW90	AF501625	0	Unrandom_4972534_4974119			CB350295 TC59769 TC70275
GSVIVP00015271001	TC71142	Sulfate transporter 1.3	SULTR1_3	vv50124Porters_cat_30_to_64.xml	yes	1622191_at	AT1G22150	IPR002645; IPR001902; IPR011547	GO:0016021; GO:0008271; GO:0008272	integral to membrane; secondary active sulfate transmembrane transporter activity; sulfate transport	A7NV21	A1Z0J2	CD801608	VITISV_041032	18_4009370_4013926	arizonica_x_ rupestris	EV229869
GSVIVP00037967001	TC67855	Chalcone synthase	2.3.1.74	vv10941Flavonoid_biosynthesis.xml	yes	1617019_at	AT5G13930	IPR012328; IPR001099; IPR011141; IPR016038	GO:0008415; GO:0009813; GO:0016210	acyltransferase activity; flavonoid biosynthetic process; naringenin-chalcone synthase activity	A2ICC5	A2ICC5	X75969	0	14_13889324_13890882	aestivalis shuttleworthii hybrid	EV243307	DT025340
GSVIVP00001063001	AB073018	leucoanthocyanidin dioxgenase	1.14.11.19	vv10941Flavonoid_biosynthesis.xml	yes	1609765_s_at	AT4G22880	IPR005123; IPR001261	GO:0005506; GO:0050589; GO:0055114	iron ion binding; leucocyanidin oxygenase activity; oxidation reduction	A2ICC9	A2ICC9	AB073018	0	2_4220998_4222539	aestivalis shuttleworthii	EV242923	TC51917 TC69652	1619422_at
GSVIVP00013798001	TC53368	Urate oxidase.	1.7.3.3	vv10230Purine_metabolism.xml	yes	1617450_at	AT2G26230	IPR002042	GO:0055114; GO:0006144; GO:0004846	oxidation reduction; purine base metabolic process; urate oxidase activity	A7QHU4	A2SXS2	CF519138	VITISV_042239	Unrandom_2529293_2553495	Riparia shuttleworthii	CK229913 CK229914	TC69598 TC69928	1611899_at
GSVIVP00024455001	TC51718	L-ascorbate peroxidase 1, cytosolic (APX1)	1.11.1.11	vv10053Ascorbate_and_aldarate_metabolism.xml	yes	1606498_s_at	AT1G07890	IPR002207; IPR002016	GO:0020037; GO:0004601; GO:0006979	heme binding; peroxidase activity; response to oxidative stress	A7NZC2	A2T400	CF214775	0	6_4419091_4424136	shuttleworthii hybrid arizonica_x_rupestris	EV241008	CB982504 TC64928 CF518873
GSVIVP00036619001	TC51729	Caffeoyl-CoA O-methyltransferase	2.1.1.104	vv10940Phenylpropanoid_biosynthesis.xml	yes	1614643_at	AT4G34050	IPR002935	GO:0008171	O-methyltransferase activity	A7P9M0	A2TDB3	CF214966	VITISV_021020	3_5681000_5682339	shuttleworthii arizonica_x_ rupestris		CX016847
GSVIVP00026866001	TC61713	GLABRA 3	GLABRA3	vv44110Cell_cycle.xml vv60011BHLH.xml	yes	1618504_at	AT5G41315	IPR001092	GO:0005634; GO:0045449; GO:0030528	nucleus; regulation of transcription; transcription regulator activity	A7PZG0	A2TEF4	CF512926	VITISV_040405	15random_2600377_2605571			CF514481
GSVIVP00014506001	GSVIVP00014506001	MADS-box AP3 [Vitis labrusca x Vitis vinifera]	APETALA3_1	vv30009Flower_development.xml vv60042MADS.xml	yes		AT3G54340	IPR002487; IPR002100	GO:0005634; GO:0006355; GO:0043565; GO:0003700	nucleus; regulation of transcription, DNA-dependent; sequence-specific DNA binding; transcription factor activity	A7NT24	A3F6R0			18_11366453_11372200
GSVIVP00029248001	AF141643	Aquaporin TMP-C	TMPC	vv50101Channels_and_pores.xml_1.A.8	yes	1613240_s_at	AT4G00430	IPR012269; IPR000425	GO:0016021; GO:0006810; GO:0005215	integral to membrane; transport; transporter activity	A3FA63	A3FA63	AF141643	VITISV_038809	13_151279_152832	shuttleworthii		TC51776 CF604600	1615722_s_at 1619703_at
GSVIVP00023192001	TC60678	aquaporin PIP2;4	PIP2_4	vv50101Channels_and_pores.xml_1.A.8	yes	1615415_s_at	AT5G60660	IPR012269; IPR000425	GO:0016021; GO:0006810; GO:0005215	integral to membrane; transport; transporter activity	A7PT31	A3FA68	BQ797891	0	8_11871846_11873416	aestivalis Riparia shuttleworthii hybrid	CK138165 EV240054 CK138168 CK138166	TC68767 CK138165 BQ795658 CF609345 TC70686 DT037107 DV938755	1622502_at
GSVIVP00026964001	CF202444	acidic endochitinase (CHIB1)	3.2.1.14	vv10530Aminosugars_metabolism.xml	yes	1611876_s_at	AT5G24090	IPR001223; IPR001579; IPR013781	GO:0005975; GO:0043169; GO:0004553	carbohydrate metabolic process; cation binding; hydrolase activity, hydrolyzing O-glycosyl compounds	A7PZQ3	A3QRC0	CF202444	0	15random_3428034_3429103	hybrid		DT005639 TC70536	1617064_x_at 1620293_at
GSVIVP00030294001	GSVIVP00030294001	allene oxide cyclase	5.3.99.6	vv10592alpha-Linolenic_acid_metabolism.xml	yes		AT1G13280	IPR009410	GO:0009507; GO:0016853	chloroplast; isomerase activity	A7P340	A3QRC1			1_2748962_2749807
GSVIVP00031383001	TC66040	4-coumarate-CoA ligase 2	6.2.1.12	vv10940Phenylpropanoid_biosynthesis.xml vv50104Group_Translocators.xml_4.C.1	yes	1609307_at	AT1G51680	IPR000873	GO:0003824; GO:0008152	catalytic activity; metabolic process	A7Q6G1	A3QU34	CD715818	0	11_12980141_12983730	aestivalis shuttleworthii arizonica_x_ rupestris		TC60943
GSVIVP00036893001	EV233027				no						A7QE79	A3REN2			4_13891882_13892199	shuttleworthii	EV233027
GSVIVP00008644001	TC54724	MYBPA1 protein [Vitis vinifera]	MYBPA1	vv60044MYB.xml	yes	1616094_at	AT1G22640	IPR012287; IPR014778; IPR015495; IPR001005	GO:0003677; GO:0005634; GO:0045449	DNA binding; nucleus; regulation of transcription	A7QWG4	A4F4L3	CF372451	0	Unrandom_51310430_51311315	shuttleworthii		TC65270 AB073014	1611091_s_at 1619579_at
GSVIVP00021628001	GSVIVP00021628001	TFL1B protein [Vitis vinifera]	TFL1	vv30009Flower_development.xml	yes		AT5G03840	IPR001858; IPR008914			A4GG72	A4GG72			8_16344653_16345693
GSVIVP00007370001	TC64583	TFL1 (TERMINAL FLOWER 1)	TFL1	vv30009Flower_development.xml	yes	1607944_at	AT5G62040	IPR001858; IPR008914			A4GG73	A4GG73	CD798670	0	16random_3987431_3988504
GSVIVP00013647001	TC56001	mother of FT and TF1 protein (MFT)		Unclear	no		AT1G18100	IPR001858; IPR008914			A7R2L1	A4GG74	ZZZZZZZZZZZZZZZZZZ	0	Unrandom_88320874_88321859
GSVIVP00018861001	AY156050	Glutathione S-transferase 9 GSTF9	2.5.1.18	vv10480Glutathione_metabolism.xml	yes	1606607_at	AT2G30860	IPR010987; IPR004046; IPR004045; IPR012335	GO:0016740	transferase activity	A4LAG9	A4LAG9	AY156050	0	12_1407335_1408845			NP864089	1610406_at
TC63461	TC63461	Calcineurin B protein 3	3.1.3.16	phosphatase	no		AT4G26570					A5AHA7	ZZZZZZZZZZZZZZZZZZ	VITISV_029390		shuttleworthii		TC66479
GSVIVP00035611001	TC58191	cytochrome c oxidase subunit III	K02262	vv10190Oxidative_phosphorylation.xml vv50135Primary_Active_Transporter_cat_D3_to_E2.xml	yes	1620991_at	ATMG00730	IPR000298	GO:0004129; GO:0016021; GO:0006123; GO:0005739	cytochrome-c oxidase activity; integral to membrane; mitochondrial electron transport, cytochrome c to oxygen; mitochondrion	A7QCY0	A5B206	CB344999	VITISV_029401	Unrandom_135331671_135332186
GSVIVP00031453001	TC53225	CBL-interacting protein kinase 21 (CIPK21)		Signal	no	1618447_at	AT5G57630	IPR004041; IPR000719; IPR017441; IPR017442; IPR008271; IPR002290	GO:0005524; GO:0006468; GO:0004674; GO:0007165	ATP binding; protein amino acid phosphorylation; protein serine/threonine kinase activity; signal transduction	A7Q6M5	A5B4V8	CA815141	VITISV_040990	11_13605585_13608929	aestivalis Riparia shuttleworthii	CO168548 CO168549
GSVIVP00035638001	CF514386	cytochrome c-type biogenesis protein CcmF	K02198	vv50109_Incompletely_Characterized_Transport_Systems.xml_9.B.14	yes		ATMG00960	IPR003567; IPR003569	GO:0017004; GO:0015886; GO:0015232; GO:0016020	cytochrome complex assembly; heme transport; heme transporter activity; membrane	A7QD04	A5B535	ZZZZZZZZZZZZZZZZZZ	VITISV_008530	Unrandom_135494657_135497767
GSVIVP00022486001	TC66608	phytochrome A (PHYA)	PHYA	vv34710Circadian_rhythm.xml	yes		AT1G09570	IPR003594; IPR003018; IPR001610; IPR000014; IPR000700; IPR013654; IPR013767; IPR016132; IPR013516; IPR001294; IPR012129; IPR013515; IPR003661; IPR005467; IPR001680	GO:0005524; GO:0008020; GO:0016020; GO:0018106; GO:0042803; GO:0018298; GO:0017006; GO:0009585; GO:0006355; GO:0000155; GO:0000160	ATP binding; G-protein coupled photoreceptor activity; membrane; peptidyl-histidine phosphorylation; protein homodimerization activity; protein-chromophore linkage; protein-tetrapyrrole linkage; red, far-red light phototransduction; regulation of transcription, DNA-dependent; two-component sensor activity; two-component signal transduction system (phosphorelay)	A5B9C2	A5B9C2	ZZZZZZZZZZZZZZZZZZ	VITISV_020287	14_106808_113008	shuttleworthii	EV233994	DT009442
TC57087	TC57087	CBL-interacting protein kinase 14 (CIPK14)		Signal	no	1611883_at	AT5G01820					A5BHI9	CB972411	VITISV_039900
GSVIVP00028341001	TC62663	CBL-interacting protein kinase 9 (CIPK9)		Signal	no	1616355_at	AT1G30270	IPR004041; IPR000719; IPR017441; IPR017442; IPR008271; IPR002290	GO:0005524; GO:0006468; GO:0004674; GO:0007165	ATP binding; protein amino acid phosphorylation; protein serine/threonine kinase activity; signal transduction	A7Q176	A5BQ82	CF213515	VITISV_034332	10_3659135_3667922			CN546150
GSVIVP00035586001	TC69251	ATP synthase CF1 alpha subunit	K02111	vv10190Oxidative_phosphorylation.xml vv10195Photosynthesis.xml vv50131Primary_Active_Transporter_cat_A2_to_A4.xml	yes	1609916_s_at	ATCG00120	IPR000793; IPR004100; IPR000194; IPR005294; IPR017458	GO:0005524; GO:0015986; GO:0046933; GO:0046961; GO:0046872; GO:0045261	ATP binding; ATP synthesis coupled proton transport; hydrogen ion transporting ATP synthase activity, rotational mechanism; hydrogen ion transporting ATPase activity, rotational mechanism; metal ion binding; proton-transporting ATP synthase complex, catalytic core F(1)	A7QCW2	A5BSB1	CA817415	VITISV_013579	Unrandom_135267139_135268662	hybrid		CD712347 CB344245 CB349341 TC62667 CF203062	1619209_at 1614615_s_at 1608665_at
GSVIVP00033435001	TC63577	Calcineurin B	3.1.3.16	phosphatase	no	1614823_s_at	AT4G26570	IPR015757; IPR011992; IPR002048; IPR001125	GO:0005509	calcium ion binding	A5BYS8	A5BYS8	BQ794294	VITISV_026661	19_9136757_9146918	hybrid	EV233543	TC54598 CF204834	1614905_at 1612319_at 1618585_at 1622405_at
TC69501	TC69501	SOS3 (SALT OVERLY SENSITIVE 3)	3.1.3.16	phosphatase	no	1606980_at	AT5G24270					A5C1G1	CF211606	VITISV_002738
GSVIVP00013357001	CF201457	CBL-interacting protein kinase 6 (CIPK6)		Signal	no	1611503_s_at	AT4G30960	IPR004041; IPR000719; IPR017441; IPR017442; IPR008271; IPR002290	GO:0005524; GO:0006468; GO:0004674; GO:0007165	ATP binding; protein amino acid phosphorylation; protein serine/threonine kinase activity; signal transduction	A5C5K7	A5C5K7	CF201457	VITISV_026919	11_5572240_5574121	shuttleworthii arizonica_x_ rupestris hybrid	EV238068 EV240500	TC61409 TC58870 TC71003 CF604167 CF202054 TC51945	1608084_x_at 1617703_at 1621691_at
GSVIVP00033758001	TC52484	CBL-interacting protein kinase 6 (CIPK6)		Signal	no	1611172_at	AT4G30960	IPR004041; IPR000719; IPR017441; IPR017442; IPR008271; IPR002290	GO:0005524; GO:0006468; GO:0004674; GO:0007165	ATP binding; protein amino acid phosphorylation; protein serine/threonine kinase activity; signal transduction	A7QA52	A5C5T4	CB003645	VITISV_025694	Unrandom_127748818_127833293	aestivalis shuttleworthii hybrid	EV239972 EV237682 EV242071	TC58495
GSVIVP00033502001	TC66017	UDP-glucoronosyl/UDP-glucosyl transferase UGT75C1	UGT75C1	vv10942Anthocyanin_biosynthesis.xml	yes	1608705_at	AT4G14090	IPR002213	GO:0008152; GO:0016758	metabolic process; transferase activity, transferring hexosyl groups	A7Q9J2	A5HJ38	CB972390	VITISV_017052	5_17218469_17227749	Shuttleworthii		CA809146 TC62906
GSVIVP00003466001	TC65316	UDP-glucose:flavonoid 7-O-glucosyltransferase	2.4.1.237	vv10941Flavonoid_biosynthesis.xml	yes	1611025_at	AT4G15550	IPR002213	GO:0008152; GO:0016758	metabolic process; transferase activity, transferring hexosyl groups	A7QQR0	A5HJ40	CF403139	VITISV_027116	Unrandom_28778937_28796780	shuttleworthii		TC55867 CF215602
GSVIVP00018764001	CF202687	isoflavone methyltransferase/ Orcinol O-methyltransferase 1 oomt1	2.1.1.46	vv10943Isoflavonoid_biosynthesis.xml	yes		AT4G35160	IPR016461; IPR001077; IPR012967; IPR011991	GO:0008171; GO:0046983	O-methyltransferase activity; protein dimerization activity	A7PJJ3	A5HJZ9			12_2503649_2505072	hybrid
GSVIVP00003032001	TC57763	isoflavone methyltransferase/ Orcinol O-methyltransferase 1 oomt1	2.1.1.46	vv10943Isoflavonoid_biosynthesis.xml	yes	1621151_at	AT4G35160	IPR016461; IPR001077; IPR012967; IPR011991	GO:0008171; GO:0046983	O-methyltransferase activity; protein dimerization activity	A7QPQ4	A5HK00	CB971601	0	10_537261_542160	shuttleworthii			1617632_at
GSVIVP00002825001	TC70299	Caffeoyl-CoA O-methyltransferase	2.1.1.104	vv10940Phenylpropanoid_biosynthesis.xml	yes	1616898_at	AT1G67990	IPR002048; IPR002935	GO:0008171	O-methyltransferase activity	A7QP72	A5HK01	BQ796057	0	1random_5078203_5080526			CF514158 DT022590
GSVIVP00031181001	TC55380	GDP-mannose 3,5-epimerase 1	5.1.3.18	vv10053Ascorbate_and_aldarate_metabolism.xml	yes	1621073_at	AT5G28840	IPR001509; IPR016040	GO:0003824; GO:0044237; GO:0050662	catalytic activity; cellular metabolic process; coenzyme binding	A7Q613	A5JPK5	CB914439	0	14_6973197_6975737	aestivalis shuttleworthii arizonica_x_ rupestris	EV239874	DT013774 CB911922	1616349_a_at
GSVIVP00021644001	TC59321	monodehydroascorbate reductase	1.6.5.4	vv10053Ascorbate_and_aldarate_metabolism.xml	yes	1612451_at	AT3G52880	IPR013027; IPR001100; IPR001327	GO:0050660; GO:0009055; GO:0055114; GO:0016491	FAD binding; electron carrier activity; oxidation reduction; oxidoreductase activity	A7PPG6	A5JPK7	CF609753	0	8_16501839_16510011	hybrid	EV230624 EV234958	TC53027 DT006740
GSVIVP00008627001	TC61300	Myc2 bHLH protein	MYC2_2	vv30011jasmonate_signaling.xml vv60011BHLH.xml	yes	1618773_at	AT1G01260	IPR001092; IPR011598	GO:0005634; GO:0045449; GO:0030528	nucleus; regulation of transcription; transcription regulator activity	A7QWE9	A6NAB4	CB979691	0	Unrandom_51182835_51184649	aestivalis	EV234395	CF607819
GSVIVP00007868001	CF515831	Flavonoid 3',5'-hydroxylase	1.14.13.88	vv10941Flavonoid_biosynthesis.xml	yes	1607760_at	AT5G07990	IPR001128; IPR002401	GO:0009055; GO:0020037; GO:0005506; GO:0004497; GO:0055114	electron carrier activity; heme binding; iron ion binding; monooxygenase activity; oxidation reduction	A7R601	A6XHG1	CF515831	0	Unrandom_100948010_100950345			CF608575 TC51695 CA808423	1611847_at
GSVIVP00002779001	TC52043	Flowering locus C-like MADS-box protein	FLC	vv30009Flower_development.xml vv60042MADS.xml	yes	1621827_at	AT5G10140	IPR002100	GO:0005634; GO:0006355; GO:0043565; GO:0003700	nucleus; regulation of transcription, DNA-dependent; sequence-specific DNA binding; transcription factor activity	A7QP33	A6YGQ0	CF373383	0	1random_4586936_4596453	aestivalis	EV241410
GSVIVP00006848001	GSVIVP00006848001	disease resistance protein (NBS-LRR class)		disease resistance	no		AT5G63020	IPR003593; IPR000767; IPR002182	GO:0005524; GO:0006915; GO:0006952; GO:0017111	ATP binding; apoptosis; defense response; nucleoside-triphosphatase activity	A7QUH5	A7LGV8			Unrandom_43067666_43069231
GSVIVP00028708001	GSVIVP00028708001	Disease resistance protein		disease resistance	no		AT3G14470	IPR000767; IPR001611; IPR002182	GO:0005524; GO:0006915; GO:0006952; GO:0005515	ATP binding; apoptosis; defense response; protein binding	A7Q223	A7LGW0			13_13381604_13385593
GSVIVP00015142001	TC57842	GEM-like 1		Transcription	no	1618111_at	AT1G28200	IPR004182			A7NUQ7	A7LH72	CF214073	VITISV_035993	18_5257436_5269411	shuttleworthii
GSVIVP00015056001	TC65265	CBL-interacting protein kinase 8 (CIPK8)		Signal	no	1619633_at	AT4G24400	IPR004041; IPR000719; IPR017441; IPR017442; IPR008271; IPR002290	GO:0005524; GO:0006468; GO:0004674; GO:0007165	ATP binding; protein amino acid phosphorylation; protein serine/threonine kinase activity; signal transduction	A7NUI1	A7NUI1	CD800375	VITISV_019759	18_6363702_6373553			DT011839
GSVIVP00015457001	TC58024	NADH dehydrogenase I subunit M	K05584	vv10190Oxidative_phosphorylation.xml vv50134Primary_Active_Transporter_cat_D1.xml	yes	1613436_at	AT4G37925				A7NVJ4	A7NVJ4	CA818012	0	18_2189624_2191705
GSVIVP00015473001	GSVIVP00015473001	photosystem I subunit IX	K02697	vv10195Photosynthesis.xml vv50105Transport_Electron_Carriers.xml_5.B.4	yes	1607398_at	ATCG00630	IPR013838; IPR016070; IPR002615	GO:0015979; GO:0009522	photosynthesis; photosystem I	A7NVL0	A7NVL0	CA816260		18_1882327_1882458
GSVIVP00019707001	TC60374	S-adenosylmethionine synthetase 1 (SAM1)	2.5.1.6	vv10271Methionine_metabolism.xml vv10450Selenoamino_acid_metabolism.xml	yes	1614282_s_at	AT1G02500	IPR002133	GO:0005524; GO:0000287; GO:0004478; GO:0006730; GO:0030955	ATP binding; magnesium ion binding; methionine adenosyltransferase activity; one-carbon compound metabolic process; potassium ion binding	A7NVX9	A7NVX9	BQ800309	VITISV_034977	5_2450075_2452651	aestivalis shuttleworthii arizonica_x_ rupestris hybrid	EV237450 EV240776 EV240148 EV238523	TC62370 TC69109 CB008657 TC67664 TC62371
GSVIVP00019722001	TC61011	CBL-interacting protein kinase 1 (CIPK1)		Signal	no	1619941_at	AT3G17510	IPR004041; IPR000719; IPR017442; IPR008271; IPR002290	GO:0005524; GO:0006468; GO:0004674; GO:0007165	ATP binding; protein amino acid phosphorylation; protein serine/threonine kinase activity; signal transduction	A7NVZ4	A7NVZ4	CD802072	0	5_2582507_2586891
GSVIVP00020110001	TC61006	CBL-interacting protein kinase 7 (CIPK7)		Signal	no		AT3G23000	IPR004041; IPR000719; IPR017441; IPR017442; IPR008271; IPR002290	GO:0005524; GO:0006468; GO:0004674; GO:0007165	ATP binding; protein amino acid phosphorylation; protein serine/threonine kinase activity; signal transduction	A7NWY8	A7NWY8	ZZZZZZZZZZZZZZZZZZ	0	5_6248007_6249269
GSVIVP00023957001	CO168531	CBL-interacting protein kinase 16		Signal	no		AT5G01820	IPR004041; IPR000719; IPR017441; IPR017442; IPR008271; IPR002290	GO:0005524; GO:0006468; GO:0004674; GO:0007165	ATP binding; protein amino acid phosphorylation; protein serine/threonine kinase activity; signal transduction	A7NY24	A7NY24			6_8572401_8573711	aestivalis Riparia shuttleworthii arizonica_x_ rupestris	CO168531 CO168532
GSVIVP00023961001	TC65655	CBL-interacting protein kinase 10 (CIPK10)		Signal	no	1615895_at	AT5G58380	IPR004041; IPR000719; IPR017441; IPR017442; IPR008271; IPR002290	GO:0005524; GO:0006468; GO:0004674; GO:0007165	ATP binding; protein amino acid phosphorylation; protein serine/threonine kinase activity; signal transduction	A7NY28	A7NY28	CD718796	0	6_8536839_8539280	Riparia	CK386964 CK317714 CK386965	TC56611 TC52046
GSVIVP00032177001	CF518881	Calcineurin B protein 10	3.1.3.16	phosphatase	no	1606859_at	AT4G33000	IPR015757; IPR011992; IPR002048; IPR001932; IPR014045; IPR001125	GO:0005509; GO:0003824	calcium ion binding; catalytic activity	A7P4J5	A7P4J5	CF518881	VITISV_032113	4_816954_840918
GSVIVP00032178001	TC68986	Calcineurin B protein 10	3.1.3.16	phosphatase	no	1612269_at	AT4G33000	IPR015757; IPR011992; IPR002048; IPR001125	GO:0005509	calcium ion binding	A7P4J6	A7P4J6	CF517408	VITISV_032113	4_843196_849023			TC57981 TC53895	1614201_at
GSVIVP00032690001	TC57947	CBL-interacting protein kinase 25 (CIPK25)		Signal	no	1610295_at	AT5G25110	IPR004041; IPR000719; IPR017441; IPR017442; IPR008271; IPR002290	GO:0005524; GO:0006468; GO:0004674; GO:0007165	ATP binding; protein amino acid phosphorylation; protein serine/threonine kinase activity; signal transduction	A7P5W8	A7P5W8	BQ797947	0	4_5278182_5287571			TC71116
GSVIVP00017348001	CF610031	CBL-interacting protein kinase 3		kinase	no		AT2G26980	IPR004041; IPR000719; IPR017441; IPR017442; IPR008271; IPR002290	GO:0005524; GO:0006468; GO:0004674; GO:0007165	ATP binding; protein amino acid phosphorylation; protein serine/threonine kinase activity; signal transduction	A7PG25	A7PG25	ZZZZZZZZZZZZZZZZZZ	VITISV_010092	6_13219221_13246569		EV229708 EV243313	DT010705
GSVIVP00019538001	TC61628	APETALA2 (AP2) floral homeotic protein	APETALA2 TOE2_4	vv30008Ethylene_signaling.xml vv30009Flower_development.xml vv60003AP2_EREBP.xml	yes	1607496_at	AT4G36920	IPR001471	GO:0005634; GO:0006355; GO:0003700	nucleus; regulation of transcription, DNA-dependent; transcription factor activity	A7PLE5	A7PLE5	CB916837	VITISV_042267	7_11563494_11567079			TC68943 TC60878	1611298_at
GSVIVP00021317001	TC69862	Metallothionein		stress	no	1607049_s_at		IPR000347	GO:0046872	metal ion binding	A7PNM4	A7PNM4	CF514518	VITISV_007130	8_13603834_13604969	aestivalis Riparia shuttleworthii arizonica_x_ rupestris	CK138233 CK592861 CK592860 CK386832 CK386831 CK317683 CK240490 CK138259 CK138252 CK138251 CO059006 CO059007 CO168396 CO168397 EV230472 EV231262 EV231951 EV232578 EV232633 EV232689 EV234735 EV235058 EV236441 EV239598 EV240412 EV240572 EV241630 EV242279 EV242415 EV242765 EV242855 EV243261	TC53975 CX016378 DV218731 TC66835 CO819198 DV218193	1613521_at 1621429_at
GSVIVP00022173001	GSVIVP00022173001	S-adenosylmethionine synthetase	2.5.1.6	vv10271Methionine_metabolism.xml vv10450Selenoamino_acid_metabolism.xml	yes		AT2G36880	IPR002133	GO:0005524; GO:0000287; GO:0004478; GO:0006730; GO:0030955	ATP binding; magnesium ion binding; methionine adenosyltransferase activity; one-carbon compound metabolic process; potassium ion binding	A7PQS0	A7PQS0			6_22146125_22147300
GSVIVP00022531001	TC51748	S-adenosylmethionine synthetase 1 (SAM1)	2.5.1.6	vv10271Methionine_metabolism.xml vv10450Selenoamino_acid_metabolism.xml	yes	1607434_s_at	AT1G02500	IPR002133	GO:0005524; GO:0000287; GO:0004478; GO:0006730; GO:0030955	ATP binding; magnesium ion binding; methionine adenosyltransferase activity; one-carbon compound metabolic process; potassium ion binding	A7PRJ6	A7PRJ6	CF513919	VITISV_037750	14_436863_438044	aestivalis shuttleworthii hybrid	EV239264	CF203374 TC51754	1611750_at
GSVIVP00022771001	CF403922	germin		storage	no		AT5G39190	IPR006045; IPR001929; IPR014710	GO:0048046; GO:0030145; GO:0045735	apoplast; manganese ion binding; nutrient reservoir activity	A7PS54	A7PS54	ZZZZZZZZZZZZZZZZZZ	0	14_2508131_2509122
GSVIVP00022824001	TC62884	germin		storage	no	1608026_at	AT5G39120	IPR006045; IPR001929; IPR014710	GO:0048046; GO:0030145; GO:0045735	apoplast; manganese ion binding; nutrient reservoir activity	A7PSA1	A7PSA1	CB982380	VITISV_024253	14_2959187_2960197		EV232977
GSVIVP00025506001	TC51701	Polygalacturonase inhibiting protein PGIP1	PGIP	defense	no	1613339_at	AT5G06860	IPR001611; IPR013210	GO:0005515	protein binding	A7PW81	A7PW81	AF305093	0	8_20167250_20168251
GSVIVP00026148001	TC61968	CBL-interacting protein kinase 9 (CIPK9)		Signal	no	1619559_at	AT1G01140	IPR004041; IPR000719; IPR017441; IPR017442; IPR008271; IPR002290	GO:0005524; GO:0006468; GO:0004674; GO:0007165	ATP binding; protein amino acid phosphorylation; protein serine/threonine kinase activity; signal transduction	A7PXR9	A7PXR9	BQ800061	0	15_7463545_7468995			DT009570
GSVIVP00028192001	CF568983	S-adenosylmethionine synthetase 1 (SAM1)	2.5.1.6	vv10271Methionine_metabolism.xml vv10450Selenoamino_acid_metabolism.xml	yes	1614836_s_at	AT4G01850	IPR002133	GO:0005524; GO:0000287; GO:0004478; GO:0006730; GO:0030955	ATP binding; magnesium ion binding; methionine adenosyltransferase activity; one-carbon compound metabolic process; potassium ion binding	A7Q0V4	A7Q0V4	CF568983	0	7_4972423_4975723	aestivalis shuttleworthii arizonica_x_ rupestris hybrid		TC52183 TC53379 TC68204 CF206608	1617048_at 1614335_at
GSVIVP00029411001	TC62837	CBL-interacting protein kinase 10 (CIPK10)		Signal	no	1613724_at	AT5G58380	IPR004041; IPR000719; IPR017441; IPR017442; IPR008271; IPR002290	GO:0005524; GO:0006468; GO:0004674; GO:0007165	ATP binding; protein amino acid phosphorylation; protein serine/threonine kinase activity; signal transduction	A7Q3T7	A7Q3T7	CA811276	0	13_1313681_1316951	aestivalis shuttleworthii hybrid	EV240408	CF202244 TC57065 CF608596	1612365_s_at 1617690_at 1621141_at
GSVIVP00034780001	TC61210	MLO1	K08472	pathogen defense	no	1608626_at	AT4G02600	IPR004326	GO:0008219; GO:0016021	cell death; integral to membrane	A7QB29	A7QB29	CF215511	0	5_23254124_23259687	shuttleworthii		CF568976	1611938_at
GSVIVP00035581001	TC65139	NADH dehydrogenase (ubiquinone) Fe-S protein 3	K03936	vv10190Oxidative_phosphorylation.xml vv50134Primary_Active_Transporter_cat_D1.xml	yes		ATMG00070	IPR001268	GO:0008137; GO:0006120	NADH dehydrogenase (ubiquinone) activity; mitochondrial electron transport, NADH to ubiquinone	A7QCV8	A7QCV8	ZZZZZZZZZZZZZZZZZZ	0	Unrandom_135241564_135242136
GSVIVP00035598001	GSVIVP00035598001				no			IPR003683	GO:0009512	cytochrome b6f complex	A7QCW9	A7QCW9			Unrandom_135295396_135295509
GSVIVP00035600001	GSVIVP00035600001	ribosomal protein L33 [Vitis vinifera]	K02913	vv23010Ribosome.xml	yes		ATCG00640	IPR001705	GO:0005840; GO:0003735; GO:0006412	ribosome; structural constituent of ribosome; translation	A7QCX0	A7QCX0			Unrandom_135296966_135297166
GSVIVP00035607001	GSVIVP00035607001	NADH dehydrogenase subunit 3	K03880	vv10190Oxidative_phosphorylation.xml vv50134Primary_Active_Transporter_cat_D1.xml	yes		ATMG00990	IPR000440	GO:0008137; GO:0006120	NADH dehydrogenase (ubiquinone) activity; mitochondrial electron transport, NADH to ubiquinone	A7QCX7	A7QCX7			Unrandom_135310674_135311030
GSVIVP00035858001	TC68392	CBL-interacting protein kinase 20 (CIPK20)		Signal	no	1612443_at	AT5G45820	IPR004041; IPR000719; IPR017441; IPR017442; IPR008271; IPR002290	GO:0005524; GO:0006468; GO:0004674; GO:0007165	ATP binding; protein amino acid phosphorylation; protein serine/threonine kinase activity; signal transduction	A7QDI8	A7QDI8	CF211151	0	10_1653725_1655077
GSVIVP00000624001	TC58157	S-adenosylmethionine synthetase	2.5.1.6	vv10271Methionine_metabolism.xml vv10450Selenoamino_acid_metabolism.xml	yes	1619909_at	AT2G36880	IPR002133	GO:0005524; GO:0000287; GO:0004478; GO:0006730; GO:0030955	ATP binding; magnesium ion binding; methionine adenosyltransferase activity; one-carbon compound metabolic process; potassium ion binding	A7QJG1	A7QJG1	CF215233	0	8_17918123_17919292	arizonica_x_ rupestris		CF205863 TC63581 CB916832 TC58069 TC58772	1620489_s_at
GSVIVP00003388001	GSVIVP00003388001	phytochrome E	PHYE	vv34710Circadian_rhythm.xml	yes		AT4G18130	IPR003594; IPR001444; IPR003018; IPR000014; IPR000700; IPR013654; IPR013767; IPR016132; IPR013516; IPR012129; IPR013515; IPR006162; IPR003661; IPR005467	GO:0005524; GO:0008020; GO:0016020; GO:0018106; GO:0042803; GO:0018298; GO:0017006; GO:0009585; GO:0006355; GO:0000155; GO:0000160	ATP binding; G-protein coupled photoreceptor activity; membrane; peptidyl-histidine phosphorylation; protein homodimerization activity; protein-chromophore linkage; protein-tetrapyrrole linkage; red, far-red light phototransduction; regulation of transcription, DNA-dependent; two-component sensor activity; two-component signal transduction system (phosphorelay)	A7QQJ6	A7QQJ6			Unrandom_23086403_23096510
GSVIVP00006734001	CN601848	calcineurin B 4-1	3.1.3.16	phosphatase	no		AT1G64480	IPR015757; IPR011992; IPR002048; IPR001125	GO:0005509	calcium ion binding	A7QU83	A7QU83			2_1442663_1445534	Riparia	CN601848 CN601847 EV233870
GSVIVP00006954001	TC64994	F-type H+-transporting ATPase subunit 8	K02125	vv10190Oxidative_phosphorylation.xml vv50131Primary_Active_Transporter_cat_A2_to_A4.xml	yes	1612380_at	ATMG00480	IPR003319; IPR009455	GO:0015986; GO:0016820; GO:0031966; GO:0016469	ATP synthesis coupled proton transport; hydrolase activity, acting on acid anhydrides, catalyzing transmembrane movement of substances; mitochondrial membrane; proton-transporting two-sector ATPase complex	A7QUR8	A7QUR8	CD798301	VITISV_029401	1_14684064_14684657			TC56410
GSVIVP00011978001	TC53214	Calcineurin B	3.1.3.16	phosphatase	no	1619634_at	AT4G17615	IPR015757; IPR011992; IPR002048; IPR001125	GO:0005509	calcium ion binding	A7R8K9	A7R8K9	CF517717	0	Unrandom_49986405_49991619	shuttleworthii		TC66674
GSVIVP00009169001	GSVIVP00009169001	Integrase, catalytic region		transposon	no			IPR002156	GO:0003676; GO:0004523	nucleic acid binding; ribonuclease H activity	A7QXG4	A8BTI8			Unrandom_55873790_55885672
GSVIVP00015639001	GSVIVP00015639001				no						A7PBZ2	A8BTJ4			2_10111223_10213313
GSVIVP00000858001	TC57404	hAT dimerisation domain-containing protein		DNA processing	no	1619749_at	AT3G17450	IPR007021; IPR008906	GO:0046983	protein dimerization activity	A7QJZ0	A8BTL1	CF513129	0	Unrandom_6784381_6786508			CB922762 CD012162
GSVIVP00009242001	EV231813	stilbene synthase [Vitis quinquangularis]	2.3.1.95	vv10940Phenylpropanoid_biosynthesis.xml	yes		AT5G13930	IPR001099; IPR011141; IPR016038	GO:0008415; GO:0009058	acyltransferase activity; biosynthetic process	A7QXL3	A8I4W6			Unrandom_57145912_57147800		EV231813
GSVIVP00022812001	CF605921	germin		storage	no		AT5G39120	IPR006045; IPR001929; IPR014710	GO:0048046; GO:0030145; GO:0045735	apoplast; manganese ion binding; nutrient reservoir activity	A7PS90	A8QK89	ZZZZZZZZZZZZZZZZZZ	0	14_2908429_2909298
GSVIVP00022783001	GSVIVP00022783001	germin-like protein 3 [Vitis vinifera]		storage	no		AT5G39120	IPR006045; IPR001929; IPR014710	GO:0048046; GO:0030145; GO:0045735	apoplast; manganese ion binding; nutrient reservoir activity	A7PS64	A8QK90			14_2604496_2605279
GSVIVP00025647001	DT017547	glycerol-3-phosphate dehydrogenase	1.1.1.8	vv10564Glycerophospholipid_metabolism.xml	yes		AT2G41540	IPR013328; IPR016040; IPR006168; IPR011128; IPR006109	GO:0051287; GO:0005975; GO:0046168; GO:0004367; GO:0009331; GO:0055114	NAD binding; carbohydrate metabolic process; glycerol-3-phosphate catabolic process; glycerol-3-phosphate dehydrogenase (NAD+) activity; glycerol-3-phosphate dehydrogenase complex; oxidation reduction	A7PWK2	A8U060	ZZZZZZZZZZZZZZZZZZ	VITISV_026886	8_21355122_21357343
GSVIVP00024560001	TC52461	calcium channel, voltage-dependent, alpha 2/delta	K05316	vv50101Channels_and_pores.xml_1.A.13	yes	1618978_at	AT5G60710	IPR002035; IPR001841; IPR013083	GO:0005515; GO:0008270	protein binding; zinc ion binding	A7NZL5	A8U064	CF518232	VITISV_037547	6_3250965_3255780		EV236615	CF608612	1617272_at
GSVIVP00018860001	TC53088	Glutathione S-transferase 9 GSTF9	2.5.1.18	vv10480Glutathione_metabolism.xml	yes	1616495_at	AT2G30860	IPR010987; IPR004046; IPR004045; IPR012335			A7PJS8	A8VPW1	CF517304	VITISV_036241	12_1411885_1413055	hybrid	EV227879 EV236819 EV236138 EV236006 EV234967 EV234026 EV233836 EV231664 EV230320 EV230158
GSVIVP00028596001	CF606041	myb domain protein 14	MYB14_2	vv60044MYB.xml	yes	1620319_s_at	AT2G31180	IPR012287; IPR014778; IPR015495; IPR001005	GO:0003677; GO:0005634; GO:0045449	DNA binding; nucleus; regulation of transcription	A7Q1U0	A8VPW3	CF606041	0	7_6618108_6621275	arizonica_x_ rupestris hybrid	EV242029	CF205531 TC61048	1622064_at
GSVIVP00030469001	TC52565	myb domain protein 4	MYB4_2	vv60044MYB.xml	yes	1617998_at	AT4G38620	IPR012287; IPR014778; IPR015495; IPR001005	GO:0003677; GO:0005634; GO:0045449	DNA binding; nucleus; regulation of transcription	A7P3J8	A8VPW4	BQ797178	0	1_4311143_4312801			TC53713 TC70042
GSVIVP00020719001	CD797991	myb domain protein 24	MYB24	vv60044MYB.xml	yes	1606690_at	AT5G40350	IPR012287; IPR014778; IPR015495; IPR001005	GO:0003677; GO:0005634; GO:0045449	DNA binding; nucleus; regulation of transcription	A5BNW7	A8VPW5	CD797991	VITISV_018445	14_16764197_16768191			TC59409
GSVIVP00006497001	TC64968	myb TRIPTYCHON	TRIPTYCHON	vv44110Cell_cycle.xml vv60045MYBrelated.xml	yes	1619201_at	AT5G53200	IPR012287; IPR014778; IPR015495; IPR001005	GO:0003677; GO:0005634; GO:0045449	DNA binding; nucleus; regulation of transcription	A7QTV1	A8VPW6	CF404561	0	Unrandom_39312559_39315537	arizonica_x_ rupestris		TC71119
GSVIVP00033436001	TC52602	heat shock protein 81-2		heat shock	no	1618009_at	AT5G56030	IPR001404	GO:0006457; GO:0051082	protein folding; unfolded protein binding	A7Q9E0	A8WEL7	CD714666	0	19_9148373_9149848	aestivalis Riparia shuttleworthii	CK240572 EV235163 CK386969 CK386968	CF568847 TC61689 TC53932 CB342125	1617721_at
GSVIVP00027936001	TC57214	LHCII type I CAB-1	K08912	vv10196Photosynthesis_antenna_proteins.xml vv34710Circadian_rhythm.xml vv50105Transport_Electron_Carriers.xml_5.B.4 vv50113Thylakoid_targeting_pathway.xml	yes	1621038_at	AT1G29930	IPR001344	GO:0009507; GO:0016020; GO:0009765	chloroplast; membrane; photosynthesis, light harvesting	A5C4U9	A9CSG0	CF372077	VITISV_007597	19_150116_151245	aestivalis shuttleworthii	EV243115
GSVIVP00008852001	TC56731	histone H3		histone	no	1612573_at	AT5G65360	IPR009072; IPR007125; IPR000164	GO:0003677; GO:0000786; GO:0006334; GO:0005634	DNA binding; nucleosome; nucleosome assembly; nucleus	A5AEY1	A9CSG2	CF415684	VITISV_043973	13_14961078_14961488	shuttleworthii	EV241712
GSVIVP00037695001	TC60681	FIB1 (FIBRILLARIN 1)	K04795	translation	no	1617104_at	AT5G52470	IPR000692	GO:0003723; GO:0005634; GO:0006364	RNA binding; nucleus; rRNA processing	A7QG46	A9CSG4	CF415263	VITISV_004622	Unrandom_139149398_139154368	aestivalis shuttleworthii	EV227833 EV232197	TC71146
GSVIVP00037812001	CF205158				no	1621009_s_at					A7QGE5	A9CSG6	CF205158	VITISV_038885	Unrandom_140285008_140299975	hybrid	EV231183	TC63234 DV222846 TC56479 CB339212	1622384_at
GSVIVP00019498001	TC69890	triacylglycerol lipase	3.1.1.3	vv10561Glycerolipid_metabolism.xml	yes		AT5G67050	IPR002921	GO:0006629; GO:0004806	lipid metabolic process; triacylglycerol lipase activity	A7PLA6	A9CSG9	ZZZZZZZZZZZZZZZZZZ	0	7_11898033_11900305			CD717738
GSVIVP00032188001	TC68878	calmodulin-binding region IQD6		Signal	no	1614797_s_at	AT2G26190	IPR000048			A7P4K6	A9CSH0	CB343617	VITISV_003845	4_908353_910987	Riparia	CO168420 CO168421		1620562_at 1607670_at
GSVIVP00015993001	TC55361	octicosapeptide/Phox/Bem1p (PB1) domain-containing protein		Unknown	no	1622785_at	AT5G63130	IPR000270			A7PCS7	A9CSH1	CA808894	VITISV_019814	17_10871695_10873267			CA809655 AJ863112 TC54976
GSVIVP00026064001	GSVIVP00026064001	CYCP2;1 (cyclin p2;1)	CYCP2_1	vv44110Cell_cycle.xml	yes		AT3G21870	IPR006670; IPR013922; IPR012389			A7PXJ5	A9CSH6			12_5553915_5554981
GSVIVP00031933001	TC54056	NPR-1		Disease resistance	no	1608317_at	AT5G45110	IPR002110; IPR000210; IPR011333; IPR013069	GO:0005515	protein binding	A7Q7N7	A9CSH9	CD717707	VITISV_004499	Unrandom_122763278_122771799	shuttleworthii	EV240646 EV241692		1612099_at
TC67880	TC67880	zinc finger (C2H2 type) family	C2H2FAM_8	vv60017C2H2.xml	yes	1616684_at	AT3G02790					A9CSI4	CD797892	VITISV_036295		arizonica_x_ rupestris shuttleworthii		TC55680 TC54505 DY474981 TC56509 TC62394 TC62555	1613913_at 1618950_at 1615146_at
GSVIVP00022618001	CF201533	pyrophosphate-energized vacuolar membrane proton pump	K01507	vv10190Oxidative_phosphorylation.xml vv50133Primary_Active_Transporter_cat_A9_to_A18.xml	yes	1612831_s_at	AT1G15690	IPR004131	GO:0009678; GO:0004427; GO:0016020; GO:0015992	hydrogen-translocating pyrophosphatase activity; inorganic diphosphatase activity; membrane; proton transport	A7PRS9	A9CSI7	CF201533	VITISV_010537	14_1012434_1015611	shuttleworthii hybrid		TC51711	1621283_at 1620928_at
GSVIVP00005849001	TC54048	anthocyanidin 3-O-glucosyltransferase	2.4.1.115	vv10942Anthocyanin_biosynthesis.xml	yes	1618155_at	AT3G21760	IPR002213	GO:0008152; GO:0016758	metabolic process; transferase activity, transferring hexosyl groups	A7QSH0	A9CSJ4	CD004374	VITISV_022183	12_13282243_13283673		EV231982 EV233017	TC62775
GSVIVP00028034001	TC56317	pectinesterase family	3.1.1.11	vv40006cell_wall.xml	yes	1615574_at	AT4G02320	IPR012334; IPR000070; IPR006501	GO:0045330; GO:0005618; GO:0042545; GO:0004857; GO:0030599	aspartyl esterase activity; cell wall; cell wall modification; enzyme inhibitor activity; pectinesterase activity	A7Q0F8	A9CSJ7	CB977067	0	7_3729392_3732128	shuttleworthii arizonica_x_ rupestris		DY474353 TC66083 TC57247	1611601_at
GSVIVP00012826001	TC56997	PAP/fibrillin family	K06825	Cellular Processes and Signaling	no	1622129_s_at	AT4G04020	IPR006843	GO:0005198	structural molecule activity	A7R260	A9CSJ8	CF201787	VITISV_012048	Unrandom_80643343_80646416	hybrid	EV228158 EV238267 EV238112 EV236635 EV235055 EV232319 EV232300 EV232298 EV232276 EV229430 EV238371 EV242165	TC67263 TC66137 CF201787	1610891_x_at 1618894_at
GSVIVP00023389001	TC53072	WRKY DNA-binding protein 11	WRKY11_2	vv60066WRKY.xml	yes		AT4G31550	IPR003657	GO:0005634; GO:0006355; GO:0043565; GO:0003700	nucleus; regulation of transcription, DNA-dependent; sequence-specific DNA binding; transcription factor activity	A7PTK2	A9CSK3	ZZZZZZZZZZZZZZZZZZ	0	Unrandom_108144489_108146243
GSVIVP00003066001	TC53837	DRM1 dormancy/auxin associated	DRM1	vv30003Auxin_signaling.xml	yes	1607503_s_at	AT1G28330	IPR008406			A5BEH3	A9CSK6	CF515267	VITISV_001903	10_208274_209665	shuttleworthii arizonica_x_ rupestris hybrid	EV235158 EV242635 EV242583 EV238503 EV236719 EV235737	DT014942 TC63219 CF515061 CB976838 CF606020
GSVIVP00037501001	TC64050	WRKY DNA-binding protein 70	WRKY70_2	vv60066WRKY.xml	yes	1614725_at	AT3G56400	IPR003657	GO:0005634; GO:0006355; GO:0043565; GO:0003700	nucleus; regulation of transcription, DNA-dependent; sequence-specific DNA binding; transcription factor activity	A7QFP5	A9CSK8	CA817463	VITISV_015394	8_9743707_9745695	shuttleworthii	EV240230
GSVIVP00033629001	TC65763	Calcium-binding allergen Bet v 3 (Bet v III)		Stress	no	1617279_at	AT4G20780	IPR011992; IPR002048	GO:0005509	calcium ion binding	A7Q9U8	A9CSL0	BQ796438	0	8_417355_417933		EV237280 EV242741	TC53615
GSVIVP00028047001	TC51916	erg-1	ERG1	vv30008Ethylene_signaling.xml vv30011jasmonate_signaling.xml	yes	1606845_at	AT5G64260	IPR006766			A7Q0H1	A9CSL3	CF212991	0	7_3846907_3848115				1616735_at
GSVIVP00007410001	TC53950	DREB sub A-1 of ERF/AP2 transcription factor (CBF4)	DREB1A	vv30008Ethylene_signaling.xml vv60003AP2_EREBP.xml	yes		AT4G25480	IPR001471	GO:0005634; GO:0006355; GO:0003700	nucleus; regulation of transcription, DNA-dependent; transcription factor activity	A7QVL2	A9CSN1	ZZZZZZZZZZZZZZZZZZ	0	16random_4345734_4346390
GSVIVP00001103001	CO168461	Thaumatin VVTL1 [Vitis vinifera]		Stress	no		AT4G11650	IPR001938			A7QKG3	A9CSP0			2_3768000_3768944	Riparia	CO168461 CO168462
GSVIVP00036029001	TC52800	Beta-fructofuranosidase	3.2.1.26	vv10052Galactose_metabolism.xml vv10500Starch_and_sucrose_metabolism.xml	yes	1606952_at	AT4G34860	IPR006937	GO:0003824	catalytic activity	A7P844	A9IVV1	CB968665	0	3_1010600_1014009	shuttleworthii
GSVIVP00033188001	TC67908	Beta-fructofuranosidase	3.2.1.26	vv10052Galactose_metabolism.xml vv10500Starch_and_sucrose_metabolism.xml	yes	1620628_at	AT3G06500	IPR006937	GO:0003824	catalytic activity	A7Q8U5	A9IVX2	CF403671	VITISV_029106	5_1558376_1562437		EV231464	TC58461
GSVIVP00022575001	TC66468	Beta-fructofuranosidase	3.2.1.26	vv10052Galactose_metabolism.xml vv10500Starch_and_sucrose_metabolism.xml	yes		AT1G56560	IPR006937	GO:0003824	catalytic activity	A7PRN8	A9IVZ2	ZZZZZZZZZZZZZZZZZZ	0	14_668231_672442			CD006537
GSVIVP00023072001	TC60157	L-ascorbate peroxidase 1, cytosolic (APX1)	1.11.1.11	vv10053Ascorbate_and_aldarate_metabolism.xml	yes	1618137_at	AT3G09640	IPR002207; IPR002016	GO:0020037; GO:0004601; GO:0006979	heme binding; peroxidase activity; response to oxidative stress	A7PST1	A9UFX7	CB969885	VITISV_005618	8_12994462_12997359	shuttleworthii	EV239486 EV240890	CB969798
GSVIVP00029451001	CF204985	superoxide dismutase	1.15.1.1	ROS	no	1610477_s_at	AT3G10920	IPR001189	GO:0046872; GO:0055114; GO:0004784; GO:0006801	metal ion binding; oxidation reduction; superoxide dismutase activity; superoxide metabolic process	A5BR41	A9UFX9	CF204985	VITISV_024204	13_1574284_1577885	shuttleworthii arizonica_x_ rupestris hybrid	EV233310 EV232193 EV240790	TC69125 TC51764	1617148_at
GSVIVP00029528001	TC54132	dehydroascorbate reductase	1.8.5.1	vv10053Ascorbate_and_aldarate_metabolism.xml vv10251Glutamate_metabolism.xml vv50101Channels_and_pores.xml_1.A.2	yes	1611871_at	AT1G75270	IPR010987; IPR004045; IPR012335			A5AHY0	A9UFY0	CF415063	VITISV_000080	13_2255965_2261335	aestivalis	EV232105	TC56312 TC60530 TC63441 TC53086
GSVIVP00012977001	CB348446	Thioredoxin H		protein fate	no		AT1G11530	IPR006662; IPR013766; IPR012335; IPR015467	GO:0045454	cell redox homeostasis	A7R2D6	A9UFY2	ZZZZZZZZZZZZZZZZZZ	0	Unrandom_83213535_83214898	Riparia hybrid	CK317571 EV235756 EV235564 EV235293 EV234530 EV233675 EV233589 EV231266 EV228326 CK317572
GSVIVP00022076001	TC65941	CBF transcription factor	CBF1_2	vv30008Ethylene_signaling.xml vv60003AP2_EREBP.xml	yes		AT4G25490	IPR001471	GO:0005634; GO:0006355; GO:0003700	nucleus; regulation of transcription, DNA-dependent; transcription factor activity	A7PQI1	A9XB85	ZZZZZZZZZZZZZZZZZZ	0	6_23419660_23420695
GSVIVP00038883001	TC68199	calcium-dependent protein kinase 13 CPK13	K00924	vv10562Inositol_phosphate_metabolism.xml	yes	1616927_at	AT3G51850	IPR011992; IPR002048; IPR000719; IPR017441; IPR017442; IPR008271; IPR002290	GO:0005524; GO:0005509; GO:0006468; GO:0004674	ATP binding; calcium ion binding; protein amino acid phosphorylation; protein serine/threonine kinase activity	A7QHQ6	A9YY70	CF404313	0	8_6387190_6405854	shuttleworthii arizonica_x_ rupestris		DT021231 CF568993 CF211026	1618615_s_at 1608730_at
GSVIVP00025889001	TC57244	Adenosine 5' phosphosulfate reductase	1.8.4.9	vv10920Sulfur_metabolism.xml	yes	1621587_at	AT4G21990	IPR004508; IPR011798; IPR002500; IPR014729; IPR006662; IPR013766; IPR012335	GO:0045454; GO:0019344; GO:0004604; GO:0019421; GO:0016740	cell redox homeostasis; cysteine biosynthetic process; phosphoadenylyl-sulfate reductase (thioredoxin) activity; sulfate reduction, APS pathway; transferase activity	A7PX39	B0LLV0	CF214129	0	12_7248486_7251180	shuttleworthii	EV227801	CB971398 CF216188
GSVIVP00034691001	TC53510	cysteine synthase	2.5.1.47	vv10272Cysteine_metabolism.xml vv10450Selenoamino_acid_metabolism.xml vv10920Sulfur_metabolism.xml	yes	1620011_at	AT3G59760	IPR001216; IPR005856; IPR005859; IPR001926	GO:0006535; GO:0004124; GO:0030170; GO:0016740	cysteine biosynthetic process from serine; cysteine synthase activity; pyridoxal phosphate binding; transferase activity	A7QAU9	B0LLV1	CA809496	0	5_22545476_22552251	shuttleworthii arizonica_x_ rupestris		CD004849
GSVIVP00011752001	CF518096	serine O-acetyltransferase, cytosolic	2.3.1.30	vv10272Cysteine_metabolism.xml vv10920Sulfur_metabolism.xml	yes		AT4G35640	IPR001451; IPR010493; IPR005881	GO:0006535; GO:0005737; GO:0009001	cysteine biosynthetic process from serine; cytoplasm; serine O-acetyltransferase activity	A7R130	B0LLV2	ZZZZZZZZZZZZZZZZZZ	0	Unrandom_76802471_76806194
GSVIVP00015499001	CB981605	CALMODULIN-DOMAIN PROTEIN KINASE 9 CPK9	K00924	vv10562Inositol_phosphate_metabolism.xml	yes		AT1G76040	IPR011992; IPR002048; IPR000719; IPR017441; IPR017442; IPR008271; IPR002290	GO:0005524; GO:0005509; GO:0006468; GO:0004674	ATP binding; calcium ion binding; protein amino acid phosphorylation; protein serine/threonine kinase activity	A7NVN1	B1PBX4	ZZZZZZZZZZZZZZZZZZ	VITISV_026712	18_1663336_1669283
GSVIVP00007277001	TC66834	HSP associated protein		heat shock	no		AT4G22670	IPR006636; IPR001440; IPR011990; IPR013026	GO:0005488	binding	A7QVC1	B1PDS1	ZZZZZZZZZZZZZZZZZZ	VITISV_043507	2_4823694_4834669	shuttleworthii
GSVIVP00019763001	TC70264	Cullin 1C	K03347 CUL1	vv30003Auxin_signaling.xml vv24120Ubiquitin_mediated_proteolysis.xml	yes	1614110_s_at	AT4G02570	IPR016157; IPR016158; IPR001373; IPR011991	GO:0031461; GO:0031625; GO:0006511	cullin-RING ubiquitin ligase complex; ubiquitin protein ligase binding; ubiquitin-dependent protein catabolic process	A7NW32	B1PL23	CD801616	0	5_2940067_2955702	shuttleworthii hybrid	EV234277	TC60903	1610863_at
GSVIVP00028307001	TC54213	Cullin-4	K10609 CUL1	vv30003Auxin_signaling.xml vv24120Ubiquitin_mediated_proteolysis.xml vv23420Nucleotide_excision_repair.xml	yes	1619768_at	AT5G46210	IPR016157; IPR016158; IPR001373; IPR011991	GO:0031461; GO:0031625; GO:0006511	cullin-RING ubiquitin ligase complex; ubiquitin protein ligase binding; ubiquitin-dependent protein catabolic process	A7Q145	B1PS72	CB003377	VITISV_010491	10_3126372_3163848	aestivalis shuttleworthii		CF604497 TC58470 CB911969	1607090_at
GSVIVP00021021001	TC54065	WRKY DNA-binding protein 4	WRKY4	vv60066WRKY.xml	yes	1620426_at	AT1G13960	IPR003657	GO:0005634; GO:0006355; GO:0043565; GO:0003700	nucleus; regulation of transcription, DNA-dependent; sequence-specific DNA binding; transcription factor activity	A7PN10	B2G282	CF515986	0	14_19128810_19132635	shuttleworthii
GSVIVP00023994001	TC56397	WRKY DNA-binding protein 33	WRKY33_1	vv60066WRKY.xml	yes	1610064_at	AT2G38470	IPR003657	GO:0005634; GO:0006355; GO:0043565; GO:0003700	nucleus; regulation of transcription, DNA-dependent; sequence-specific DNA binding; transcription factor activity	A7NY59	B2G284	CB341653	0	6_8222567_8225478		EV238134	CF605000 TC54887 TC58017
GSVIVP00037168001	TC56454	harpin-induced protein		hypersensitive response	no	1622723_at	AT5G53730	IPR010847			A7QEV2	B2KL74	CB982750	0	16_7343895_7344752			TC60652
GSVIVP00016176001	CF201423	EDS1 (ENHANCED DISEASE SUSCEPTIBILITY 1)	EDS1	vv30011jasmonate_signaling.xml	yes	1618038_at	AT3G48090	IPR002921; IPR008262	GO:0006629; GO:0004806	lipid metabolic process; triacylglycerol lipase activity	A7PD84	B2KL75	CF201423	0	17_8663117_8665256	hybrid		TC55328	1608529_at
GSVIVP00023211001	TC69585	Phenylalanine ammonia-lyase	4.3.1.5	vv10350Tyrosine_metabolism.xml vv10360Phenylalanine_metabolism.xml vv10910Nitrogen_metabolism.xml vv10940Phenylpropanoid_biosynthesis.xml	yes	1610206_at	AT2G37040	IPR001106; IPR005922	GO:0006559; GO:0016211; GO:0016841; GO:0009058; GO:0005737; GO:0009698	L-phenylalanine catabolic process; ammonia ligase activity; ammonia-lyase activity; biosynthetic process; cytoplasm; phenylpropanoid metabolic process	A7PT48	B2MXC8	CF511227	0	8_11718432_11721087	shuttleworthii		CF983796
GSVIVP00018175001	CK136925	phenylalanine ammonia-lyase 2 (PAL2)	4.3.1.5	vv10350Tyrosine_metabolism.xml vv10360Phenylalanine_metabolism.xml vv10910Nitrogen_metabolism.xml vv10940Phenylpropanoid_biosynthesis.xml	yes	1613113_at	AT3G53260	IPR001106; IPR005922	GO:0006559; GO:0016211; GO:0016841; GO:0009058; GO:0005737; GO:0009698	L-phenylalanine catabolic process; ammonia ligase activity; ammonia-lyase activity; biosynthetic process; cytoplasm; phenylpropanoid metabolic process	A7PI31	B2MXC9	CK136925	0	13_5969524_5991084	aestivalis Riparia shuttleworthii	CK136924 CK136923 CK136925	TC60180
GSVIVP00009241001	EV231937	stilbene synthase - grape	2.3.1.95	vv10940Phenylpropanoid_biosynthesis.xml	yes		AT5G13930	IPR012328; IPR001099; IPR011141; IPR016038	GO:0008415; GO:0009058	acyltransferase activity; biosynthetic process	A7QXL2	B2MXD2			Unrandom_57142864_57144250		EV231937
GSVIVP00004049001	GSVIVP00004049001	stilbene synthase [Vitis pseudoreticulata]	2.3.1.95	vv10940Phenylpropanoid_biosynthesis.xml	yes		AT5G13930	IPR012328; IPR001099; IPR011141; IPR016038	GO:0008415; GO:0009058	acyltransferase activity; biosynthetic process	A7R3Z1	B2MXD5			Unrandom_91876562_91878065
GSVIVP00009234001	TC52790	Stilbene synthase	2.3.1.95	vv10940Phenylpropanoid_biosynthesis.xml	yes		AT5G13930	IPR012328; IPR001099; IPR011141; IPR016038	GO:0008415; GO:0009058	acyltransferase activity; biosynthetic process	A7QXK7	B2MXD6	ZZZZZZZZZZZZZZZZZZ	0	Unrandom_57097952_57099519		EV229002 EV230262	DT008061
GSVIVP00011358001	GSVIVP00011358001	MLO-like protein 13	K08472	pathogen defense	no		AT4G24250	IPR004326	GO:0008219; GO:0016021	cell death; integral to membrane	A7R0A5	B2Z3Q8			Unrandom_68723034_68730763
GSVIVP00018217001	GSVIVP00018217001	MLO1	K08472	pathogen defense	no		AT2G39200	IPR004326	GO:0008219; GO:0016021	cell death; integral to membrane	A7PI69	B2Z3R0			13_5462107_5466036
GSVIVP00018219001	GSVIVP00018219001	MLO1	K08472	pathogen defense	no		AT1G61560	IPR004326	GO:0008219; GO:0016021	cell death; integral to membrane	A7PI70	B2Z3R1			13_5440786_5444458
GSVIVP00019324001	GSVIVP00019324001	MLO-like protein 8	K08472	pathogen defense	no		AT5G65970	IPR004326	GO:0008219; GO:0016021	cell death; integral to membrane	A7PKU9	B2Z3R2			7_13497069_13504112
GSVIVP00023169001	TC63017	Mlo3	K08472	pathogen defense	no	1614541_at	AT3G45290	IPR004326	GO:0008219; GO:0016021	cell death; integral to membrane	A7PT13	B2Z3R3	CF210162	0	8_12183296_12187653			CF210084
GSVIVP00023170001	CB002150	MLO6 (MILDEW RESISTANCE LOCUS O 6)	K08472	disease resistance	no		AT1G61560	IPR004326	GO:0008219; GO:0016021	cell death; integral to membrane	A7PT14	B2Z3R4	ZZZZZZZZZZZZZZZZZZ	VITISV_032771	8_12166697_12170594
GSVIVP00024506001	GSVIVP00024506001	MLO-like protein 3	K08472	pathogen defense	no		AT3G45290	IPR004326	GO:0008219; GO:0016021	cell death; integral to membrane	A7NZG7	B2Z3R5			6_3852711_3857863
GSVIVP00024507001	GSVIVP00024507001	MLO1	K08472	pathogen defense	no		AT1G61560	IPR004326	GO:0008219; GO:0016021	cell death; integral to membrane	A7NZG8	B2Z3R6			6_3830051_3833558
GSVIVP00027647001	BQ798612	MLO11 (MILDEW RESISTANCE LOCUS O 11)	K08472	disease resistance	no	1616358_at	AT5G53760	IPR004326	GO:0008219; GO:0016021	cell death; integral to membrane	A7P1K1	B2Z3R7	BQ798612	VITISV_007843	19_3078584_3092616
GSVIVP00035478001	GSVIVP00035478001	Mlo4	K08472	pathogen defense	no		AT1G11000				A7QCN3	B2Z3R9			12_17318251_17328889
GSVIVP00036763001	CF568790	MLO4 (MILDEW RESISTANCE LOCUS O 4)	K08472	disease resistance	no	1621104_at	AT1G11000	IPR004326	GO:0008219; GO:0016021	cell death; integral to membrane	A7QDW1	B2Z3S0	CF568790	0	4_14989088_14997608	shuttleworthii
GSVIVP00030652001	TC52211	BPC2/BBR/BPC2/BPC2 (BASIC PENTACYSTEINE2)	BPC2_1	vv60009BBR.xml	yes	1622419_at	AT1G14685	IPR010409			A7P412	B2Z454	CB343655	VITISV_038800	1_6313519_6314144			DT014651 TC68154
GSVIVP00013691001	TC61076	glycogen synthase 2	2.4.1.11	vv10500Starch_and_sucrose_metabolism.xml vv10510N-Glycan_biosynthesis.xml	yes		AT4G18240				A7R3J2	B2ZGM8	ZZZZZZZZZZZZZZZZZZ	0	7_9377523_9396752			CB917506
GSVIVP00017037001	TC67353	glycogen synthase	2.4.1.11	vv10500Starch_and_sucrose_metabolism.xml vv10510N-Glycan_biosynthesis.xml	yes	1613601_at	AT4G18240	IPR011835; IPR001296; IPR013534	GO:0009250; GO:0009011	glucan biosynthetic process; starch synthase activity	A7PFE7	B2ZGN0	CB978458	0	11_9584418_9604242			TC69402 CF404708 CB004115 TC63376
GSVIVP00025346001	CV098629	beta 1-3 glucanase [Vitis vinifera]	3.2.1.6	glucan hydrolysis	no		AT3G57240	IPR000490; IPR013781	GO:0005975; GO:0043169; GO:0004553	carbohydrate metabolic process; cation binding; hydrolase activity, hydrolyzing O-glycosyl compounds	A7PVT2	B2ZP01			8_18929905_18935476	shuttleworthii arizonica_x_ rupestris
GSVIVP00003147001	DT010302	disease resistance protein (TIR-NBS-LRR class)		disease resistance	no		AT5G66900	IPR014011; IPR015766; IPR001611; IPR002182	GO:0005524; GO:0006915; GO:0005515	ATP binding; apoptosis; protein binding	A7QQ02	B3GBX8	ZZZZZZZZZZZZZZZZZZ	0	Unrandom_22407265_22421814
GSVIVP00003149001	GSVIVP00003149001	disease resistance protein (TIR-NBS-LRR class)		disease resistance	no		AT5G66900	IPR003593; IPR000767; IPR015766; IPR001611; IPR002182	GO:0005524; GO:0006915; GO:0006952; GO:0017111; GO:0005515	ATP binding; apoptosis; defense response; nucleoside-triphosphatase activity; protein binding	A7QQ03	B3GBX9			Unrandom_22459260_22461937
GSVIVP00033681001	CF568824	myb domain protein 60	MYB60	vv60044MYB.xml	yes	1617230_at	AT1G08810	IPR012287; IPR014778; IPR015495; IPR001005	GO:0003677; GO:0005634; GO:0045449	DNA binding; nucleus; regulation of transcription	A7Q9Z3	B3VTV7	CF568824	0	8_1265357_1266809	shuttleworthii		TC69371
GSVIVP00020714001	TC70021	Polygalacturonase GH28	3.2.1.15	vv40006cell_wall.xml	yes	1612509_at	AT5G14650	IPR000743; IPR006626; IPR012334	GO:0005975; GO:0007047; GO:0004650	carbohydrate metabolic process; cell wall organization and biogenesis; polygalacturonase activity	A7PM78	B4XRZ2	AF159125	0	14_16715414_16717977				1613376_at 1617208_at
GSVIVP00006869001	TC60801	aspartyl protease	3.4.23.40	peptidase	no	1611219_s_at	AT1G11910	IPR001969; IPR009007; IPR001461; IPR007856; IPR008138; IPR008373; IPR008139	GO:0005764; GO:0004194; GO:0006508; GO:0006665	lysosome; pepsin A activity; proteolysis; sphingolipid metabolic process	A7QUJ2	B5KFB6	CB977634	0	10random_1032859_1037251	shuttleworthii arizonica_x_ rupestris hybrid	EV240980 EV237666 EV242063	DT012022 DT009492 TC58546
GSVIVP00018113001	TC51868	serine carboxypeptidase III		peptidase	no	1609361_s_at	AT3G10410	IPR001563	GO:0006508; GO:0004185	proteolysis; serine-type carboxypeptidase activity	A5AWV5	B5KFB7	CF516428	VITISV_040054	13_7041602_7046582	shuttleworthii hybrid		TC62319 TC62989 CF204566	1618311_at
GSVIVP00018583001	GSVIVP00018583001	two-pore calcium channel (TPC1)	TPC1	vv50101Channels_and_pores.xml_1.A.1	yes		AT4G03560	IPR005821	GO:0016021; GO:0005216; GO:0006811	integral to membrane; ion channel activity; ion transport	A7PJ39	B5LZ65			12_4516261_4563536
GSVIVP00006464001	CF202364	acidic endochitinase (CHIB1)	3.2.1.14	vv10530Aminosugars_metabolism.xml	yes	1608864_s_at	AT5G24090	IPR001223; IPR001579; IPR013781	GO:0005975; GO:0043169; GO:0004553	carbohydrate metabolic process; cation binding; hydrolase activity, hydrolyzing O-glycosyl compounds	A7QTS2	B5M495	CF202364	VITISV_038584	Unrandom_38995948_38996841	shuttleworthii arizonica_x_ rupestris hybrid	EV234062	TC66365 TC52103	1613999_x_at 1618373_at
GSVIVP00000267001	TC66941	alternative oxidase 2, (AOX2)		stress response	no		AT5G64210	IPR002680	GO:0016021; GO:0005506; GO:0005746; GO:0055114; GO:0016491; GO:0007585	integral to membrane; iron ion binding; mitochondrial respiratory chain; oxidation reduction; oxidoreductase activity; respiratory gaseous exchange	A7QIH9	B6CGN7	ZZZZZZZZZZZZZZZZZZ	0	12random_1815816_1828376
GSVIVP00003172001	TC65907	alternative oxidase 1a, (AOX1A)		stress response	no	1615827_at	AT3G22360	IPR002680	GO:0016021; GO:0005506; GO:0005746; GO:0055114; GO:0016491; GO:0007585	integral to membrane; iron ion binding; mitochondrial respiratory chain; oxidation reduction; oxidoreductase activity; respiratory gaseous exchange	A7QQ22	B6CGP2	BQ792666	VITISV_018234	2_15376720_15378529
GSVIVP00003173001	TC61685	alternative oxidase		stress response	no	1607193_at	AT1G32350	IPR002680	GO:0016021; GO:0005506; GO:0005746; GO:0055114; GO:0016491; GO:0007585	integral to membrane; iron ion binding; mitochondrial respiratory chain; oxidation reduction; oxidoreductase activity; respiratory gaseous exchange	A7QQ23	B6CGP3	BQ796845	VITISV_001908	2_15373375_15374878
GSVIVP00014047001	AB047090	UDP-glucose:flavonoid 3-O-glucosyltransferase	2.4.1.91	vv10941Flavonoid_biosynthesis.xml	yes	1617171_s_at	AT5G17050	IPR002213	GO:0008152; GO:0016758	metabolic process; transferase activity, transferring hexosyl groups	A7PBD4	B6DU53	AB047090	VITISV_008354	16_2334697_2341263			TC51696	1619788_at
GSVIVP00015232001	TC51895	Cryptochrome 1	CRY1	vv34710Circadian_rhythm.xml vv30011jasmonate_signaling.xml	yes	1615199_at	AT4G08920	IPR002081; IPR014134; IPR006050; IPR005101; IPR014729	GO:0003913; GO:0006281	DNA photolyase activity; DNA repair	A7NUY5	B6REW9	BQ794683	0	18_4379229_4386017	shuttleworthii		CB914328 TC58681
GSVIVP00019680001	TC68987	Boron transporter-like protein 1	BOR1	vv50124Porters_cat_30_to_64.xml	yes	1612739_at	AT3G62270	IPR011531; IPR003020	GO:0006820; GO:0005452; GO:0016021	anion transport; inorganic anion exchanger activity; integral to membrane	A7NVV7	B6V758	BQ799113	VITISV_044309	5_2260818_2265804			DT003786
GSVIVP00022423001	GSVIVP00022423001	myb domain protein 113	MYB113_5	vv60044MYB.xml	yes		AT1G56650	IPR012287; IPR014778; IPR015495; IPR001005	GO:0003677; GO:0005634; GO:0045449	DNA binding; nucleus; regulation of transcription	A7PRB5	B6V7D2			14random_4288060_4290721
GSVIVP00035265001	GSVIVP00035265001	NADH dehydrogenase subunit 1	K03878	vv10190Oxidative_phosphorylation.xml vv50134Primary_Active_Transporter_cat_D1.xml	yes		ATMG01275	IPR001694	GO:0016021; GO:0055114; GO:0016491	integral to membrane; oxidation reduction; oxidoreductase activity	A7QC67	B6VJS5			10_7966015_7990701
GSVIVP00035627001	GSVIVP00035627001	NADH dehydrogenase subunit 7	K05579	vv10190Oxidative_phosphorylation.xml vv50134Primary_Active_Transporter_cat_D1.xml	yes		ATMG00510	IPR001135	GO:0051287; GO:0009055; GO:0016651	NAD binding; electron carrier activity; oxidoreductase activity, acting on NADH or NADPH	A7QCZ4	B6VJS8			Unrandom_135415596_135421452
GSVIVP00035588001	GSVIVP00035588001	NADH dehydrogenase subunit 2	K03879	vv10190Oxidative_phosphorylation.xml vv50134Primary_Active_Transporter_cat_D1.xml	yes		ATMG01320	IPR001750	GO:0042773; GO:0008137	ATP synthesis coupled electron transport; NADH dehydrogenase (ubiquinone) activity	A7QCW4	B6VJT0			Unrandom_135278874_135281129
GSVIVP00035609001	TC63742	Ribosomal protein S1 (Rps1 protein)	K02945	vv23010Ribosome.xml	yes	1620092_at					A7QCX9	B6VJX0	CB340912	VITISV_029402	Unrandom_135329314_135329817			TC60371
GSVIVP00035608001	CD712301	ribosomal protein L2	K02886	vv23010Ribosome.xml	yes		ATMG00980	IPR012340; IPR006032; IPR005679	GO:0015935; GO:0003735; GO:0006412	small ribosomal subunit; structural constituent of ribosome; translation	A7QCX8	B6VJX1	ZZZZZZZZZZZZZZZZZZ	0	Unrandom_135311079_135311456
GSVIVP00035662001	DT031240	NADH dehydrogenase subunit 4	K03881	vv10190Oxidative_phosphorylation.xml vv50134Primary_Active_Transporter_cat_D1.xml	yes		ATMG00580	IPR010227; IPR003918; IPR001750	GO:0042773; GO:0008137	ATP synthesis coupled electron transport; NADH dehydrogenase (ubiquinone) activity	A7QD25	B6VJZ1	ZZZZZZZZZZZZZZZZZZ	VITISV_023798	Unrandom_135578505_135590211
GSVIVP00035266001	TC59444	NADH dehydrogenase subunit 6	K03884	vv10190Oxidative_phosphorylation.xml vv50134Primary_Active_Transporter_cat_D1.xml	yes		ATMG00270	IPR001457	GO:0008137; GO:0006120	NADH dehydrogenase (ubiquinone) activity; mitochondrial electron transport, NADH to ubiquinone	A7QC68	B6VJZ3	ZZZZZZZZZZZZZZZZZZ	0	10_7963299_7963916			DT033073
GSVIVP00035267001	DT008504	ribosomal protein S4, Mitochondrial	K02986	vv23010Ribosome.xml	yes		ATMG00290	IPR002942	GO:0003723	RNA binding	A7QC69	B6VJZ4	ZZZZZZZZZZZZZZZZZZ	0	10_7961579_7962667
GSVIVP00023708001	CN605466	TRANSPARENT TESTA 8 TT8	TT8	vv60011BHLH.xml	yes		AT4G09820	IPR001092; IPR011598	GO:0005634; GO:0045449; GO:0030528	nucleus; regulation of transcription; transcription regulator activity	A7PU94	B7SNG3			7_1750681_1756478	shuttleworthii
GSVIVP00033980001	CN007512	phytoene desaturase	K02293	vv10906Carotenoid_biosynthesis.xml	yes		AT4G14210	IPR003439; IPR001613; IPR002937; IPR014102	GO:0009055; GO:0055114; GO:0016491	electron carrier activity; oxidation reduction; oxidoreductase activity	A7P694	B7SXM6	ZZZZZZZZZZZZZZZZZZ	0	9_69108_91480	shuttleworthii
GSVIVP00028082001	CA810285	myb domain protein 12	MYB12_2	vv60044MYB.xml	yes		AT2G47460	IPR012287; IPR014778; IPR015495; IPR001005	GO:0003677; GO:0005634; GO:0045449	DNA binding; nucleus; regulation of transcription	A7Q0K4	B7TZ48	ZZZZZZZZZZZZZZZZZZ	0	7_4096409_4098680	Riparia	CK592923
GSVIVP00016470001	TC56686	myb domain protein 13	MYB13	vv60044MYB.xml	yes	1608971_at	AT2G47460	IPR012287; IPR014778; IPR015495; IPR001005	GO:0003677; GO:0005634; GO:0045449	DNA binding; nucleus; regulation of transcription	A7PDZ4	B8RCA6	CD715508	VITISV_017739	11_1041702_1043283				1612749_at
GSVIVP00022415001	GSVIVP00022415001	myb domain protein 113	MYB113_2	vv60044MYB.xml	yes		AT1G66380	IPR012287; IPR014778; IPR015495; IPR001005	GO:0003677; GO:0005634; GO:0045449	DNA binding; nucleus; regulation of transcription	A7PRB2	B8YPF8			14random_4047444_4048716
GSVIVP00022896001	GSVIVP00022896001	GAG-POL precursor [Vitis vinifera]		polyprotein	no						A7PSG1	B9A1T5			6_18686991_18707495
GSVIVP00029101001	TC62672	PHYTOCHROME DEFECTIVE C (PHYC)	PHYC	vv34710Circadian_rhythm.xml	yes	1606727_at	AT5G35840	IPR003594; IPR003018; IPR001610; IPR000014; IPR000700; IPR013654; IPR013767; IPR016132; IPR013516; IPR001294; IPR012129; IPR013515; IPR003661; IPR005467	GO:0005524; GO:0008020; GO:0016020; GO:0018106; GO:0042803; GO:0018298; GO:0017006; GO:0009585; GO:0006355; GO:0000155; GO:0000160	ATP binding; G-protein coupled photoreceptor activity; membrane; peptidyl-histidine phosphorylation; protein homodimerization activity; protein-chromophore linkage; protein-tetrapyrrole linkage; red, far-red light phototransduction; regulation of transcription, DNA-dependent; two-component sensor activity; two-component signal transduction system (phosphorelay)	A7Q305	B9U4G4	BQ799998	0	12_9017213_9024338	shuttleworthii	EV234321	CF609596
GSVIVP00033144001	TC53980	Phytochrome B	PHYB	vv34710Circadian_rhythm.xml vv30011jasmonate_signaling.xml	yes	1611468_at	AT2G18790	IPR003594; IPR003018; IPR001610; IPR000014; IPR013654; IPR013767; IPR016132; IPR013516; IPR001294; IPR012129; IPR013515; IPR003661; IPR005467; IPR001680	GO:0005524; GO:0008020; GO:0016020; GO:0018106; GO:0042803; GO:0018298; GO:0017006; GO:0009585; GO:0006355; GO:0007165; GO:0000155	ATP binding; G-protein coupled photoreceptor activity; membrane; peptidyl-histidine phosphorylation; protein homodimerization activity; protein-chromophore linkage; protein-tetrapyrrole linkage; red, far-red light phototransduction; regulation of transcription, DNA-dependent; signal transduction; two-component sensor activity	A7Q8Q6	B9U4G7	CD798881	0	5_1190760_1198276			TC68715 CA810265
GSVIVP00025569001	TC54941	alkaline alpha galactosidase	3.2.1.22	vv10500Starch_and_sucrose_metabolism.xml vv40006cell_wall.xml vv10902Monoterpenoid_biosynthesis.xml	yes	1613514_s_at	AT3G57520	IPR008811			A7PWD5	B9UD35	BQ796616	0	8_20673558_20680638	shuttleworthii hybrid	EV233008 EV241863	CB340451 TC51706 TC63016 CB340202 DT019700 TC63007 TC52342 TC71041 CF202452	1608995_at 1607301_at 1617337_at
GSVIVP00028163001	GSVIVP00028163001	myb domain protein 78	MYB78	vv60044MYB.xml	yes		AT3G06490	IPR012287; IPR014778; IPR015495; IPR001005	GO:0003677; GO:0005634; GO:0045449	DNA binding; nucleus; regulation of transcription	A7Q0S6	B9VSG9			7_4751031_4752072
GSVIVP00032774001	TC53664	chorismate mutase, cytosolic (CM2)	5.4.99.5	vv10400Phenylalanine_tyrosine_and_tryptophan_biosynthesis.xml	yes		AT5G10870	IPR008238	GO:0009073; GO:0004106	aromatic amino acid family biosynthetic process; chorismate mutase activity	A7P643	B9VU83	ZZZZZZZZZZZZZZZZZZ	VITISV_036494	4_6518934_6521287	arizonica_x_ rupestris
GSVIVP00018199001	TC53293	Chorismate synthase 1, chloroplast precursor	4.2.3.5	vv10400Phenylalanine_tyrosine_and_tryptophan_biosynthesis.xml	yes	1607321_at	AT1G48850	IPR000453	GO:0009073; GO:0004107	aromatic amino acid family biosynthetic process; chorismate synthase activity	A7PI53	B9VU84	CB973341	VITISV_025571	13_5628416_5637065	shuttleworthii arizonica_x_ rupestris	EV233457 EV241442	TC59282
GSVIVP00013348001	TC57642	3-deoxy-D-arabino-heptulosonate 7-phosphate synthase	2.5.1.54	vv10400Phenylalanine_tyrosine_and_tryptophan_biosynthesis.xml	yes	1619357_at	AT1G22410	IPR002480	GO:0003849; GO:0009073	3-deoxy-7-phosphoheptulonate synthase activity; aromatic amino acid family biosynthetic process	A7R2Z0	B9VU85	CB972316	0	Unrandom_89283355_89286476	aestivalis Riparia shuttleworthii	CK386898 EV242275 EV233070 EV230213 CK386899	TC61682 TC57386	1611211_at
GSVIVP00036740001	TC56854	3-dehydroquinate synthase	4.2.3.4	vv10400Phenylalanine_tyrosine_and_tryptophan_biosynthesis.xml	yes	1609646_at	AT5G66120	IPR002658; IPR016037	GO:0003856; GO:0009073	3-dehydroquinate synthase activity; aromatic amino acid family biosynthetic process	A7QDT9	B9VU86	CF517177	VITISV_039705	4_15176164_15181160	shuttleworthii	EV233212	DT020903 CK906495 CO818368
GSVIVP00026409001	CB970670	3-phosphoshikimate 1-carboxyvinyltransferase, chloroplast precursor	2.5.1.19	vv10400Phenylalanine_tyrosine_and_tryptophan_biosynthesis.xml	yes	1615742_at	AT2G45300	IPR001986; IPR006264	GO:0003866; GO:0009073	3-phosphoshikimate 1-carboxyvinyltransferase activity; aromatic amino acid family biosynthetic process	A7PYE6	B9VU87	CB970670	VITISV_004387	15_5049731_5055366	shuttleworthii	EV229541	TC52992 CD004212 CF568814 TC68756	1621580_at 1621725_at
GSVIVP00019395001	TC53536	shikimate kinase	2.7.1.71	vv10400Phenylalanine_tyrosine_and_tryptophan_biosynthesis.xml	yes	1610780_at	AT2G21940	IPR000623	GO:0005524; GO:0004765	ATP binding; shikimate kinase activity	A5AZY1	B9VU88	BQ798872	VITISV_038221	7_12810812_12816266	shuttleworthii	EV227926	DY474819 DT038261
GSVIVP00037696001	DT008666	MATE efflux family protein	MATE	vv50125Porters_cat_66_to_94.xml	yes		AT4G25640	IPR002528	GO:0015297; GO:0015238; GO:0016020; GO:0006855	antiporter activity; drug transporter activity; membrane; multidrug transport	A7QG47	C0JLI5	ZZZZZZZZZZZZZZZZZZ	0	Unrandom_139156599_139159500			CO818491
GSVIVP00019415001	CF205296	ferulate 5-hydroxylase	K09755	vv10940Phenylpropanoid_biosynthesis.xml	yes	1620245_at	AT4G36220	IPR001128; IPR002401	GO:0009055; GO:0020037; GO:0005506; GO:0004497; GO:0055114	electron carrier activity; heme binding; iron ion binding; monooxygenase activity; oxidation reduction	A7PL33	C0KLZ1	CF205296	0	7_12589340_12591169	hybrid		CF202722	1615855_at
GSVIVP00016217001	TC51705	Flavonoid-3'-hydroxylase	1.14.13.21	vv10941Flavonoid_biosynthesis.xml	yes		AT5G07990	IPR001128; IPR002401	GO:0009055; GO:0020037; GO:0005506; GO:0004497; GO:0055114	electron carrier activity; heme binding; iron ion binding; monooxygenase activity; oxidation reduction	A7PDB9	C0KY90	ZZZZZZZZZZZZZZZZZZ	0	17_8112032_8114427	aestivalis shuttleworthii	EV239898
GSVIVP00010117001	AF274281	Resveratrol synthase (RS1)	2.3.1.95	vv10940Phenylpropanoid_biosynthesis.xml	yes	1611190_s_at	AT5G13930	IPR001099; IPR011141; IPR016038	GO:0008415; GO:0009058	acyltransferase activity; biosynthetic process	A7R7N3	C0LUU8	AF274281	VITISV_021148	Unrandom_143359802_143361696	hybrid	EV233258	TC67020
GSVIVP00021821001	AY427102	disease resistance protein (TIR-NBS-LRR class)		disease resistance	no	1619872_at	AT5G17680	IPR000767; IPR001611; IPR011713; IPR002182; IPR000157	GO:0005524; GO:0006915; GO:0045087; GO:0031224; GO:0005515; GO:0007165; GO:0004888	ATP binding; apoptosis; innate immune response; intrinsic to membrane; protein binding; signal transduction; transmembrane receptor activity	A7PPX1	C0M0Q6	AY427102	VITISV_003077	18_16860211_16878755			CB918597 CF216153	1616100_at
GSVIVP00038786001	CF355541	nematode resistance-like protein		disease resistance	no		AT5G17680	IPR000767; IPR001611; IPR002182; IPR000157	GO:0005524; GO:0006915; GO:0045087; GO:0031224; GO:0005515; GO:0007165; GO:0004888	ATP binding; apoptosis; innate immune response; intrinsic to membrane; protein binding; signal transduction; transmembrane receptor activity	A7QHI1	C0M0Q7			5_15639312_15649795	aestivalis
GSVIVP00035745001	AY427133	disease resistance protein (NBS-LRR class)		disease resistance	no	1613396_at	AT5G63020	IPR000767; IPR001623; IPR002182	GO:0005524; GO:0006915; GO:0006952	ATP binding; apoptosis; defense response	A7QD96	C0M0Q9	AY427133	0	Unrandom_133374498_133384004				1609621_at
GSVIVP00038645001	GSVIVP00038645001	nematode resistance-like protein		disease resistance	no		AT5G17680	IPR000767; IPR001611; IPR011713; IPR003591; IPR002182; IPR000157	GO:0005524; GO:0006915; GO:0045087; GO:0031224; GO:0005515; GO:0007165; GO:0004888	ATP binding; apoptosis; innate immune response; intrinsic to membrane; protein binding; signal transduction; transmembrane receptor activity	A7QH65	C0M0R0			18random_3410412_3415281
GSVIVP00037700001	TC53011	MATE efflux family protein	MATE	vv50125Porters_cat_66_to_94.xml	yes	1618058_at	AT4G25640	IPR002528	GO:0015297; GO:0015238; GO:0016020; GO:0006855	antiporter activity; drug transporter activity; membrane; multidrug transport	A7QG51	C1J5V2	BQ794484	VITISV_014413	Unrandom_139174403_139177482			CB971662 CF606654
GSVIVP00021769001	TC63736	valencene synthase	Cstps1	vv10900Terpenoid_biosynthesis.xml	yes	1609156_at	AT5G23960	IPR001906; IPR005630; IPR008949	GO:0016829; GO:0000287; GO:0008152	lyase activity; magnesium ion binding; metabolic process	A7PPS9	C1JXK7	CF211313	0	18_16209253_16211729			TC55570 CF609399	1615998_at
GSVIVP00005633001	TC63819	Unknown protein		Unknown	no	1608172_at					A7QS16	C1K028	CD799315	0	Unrandom_33820473_33820967
GSVIVP00036753001	CF568815	myb domain protein 4	MYB4_1	vv60044MYB.xml	yes	1619454_at	AT4G38620	IPR012287; IPR014778; IPR015495; IPR001005	GO:0003677; GO:0005634; GO:0045449	DNA binding; nucleus; regulation of transcription	A7QDV1	C1K314	CF568815	0	4_15106462_15107594	shuttleworthii
GSVIVP00022140001	TC51771	Pheophorbide a oxygenase	1.14.12.20	vv10860Porphyrin_and_chlorophyll_metabolism.xml vv50133Primary_Active_Transporter_cat_A9_to_A18.xml	yes	1619103_s_at	AT3G44880	IPR013626; IPR005806	GO:0009055; GO:0016491	electron carrier activity; oxidoreductase activity	A7PQP0	C1K6H0	BQ794516	0	6_22488475_22494475	shuttleworthii hybrid		TC58758 CA808165 CF206471	1616605_at
GSVIVP00015130001	TC54584	14-3-3 protein GF14 kappa (GRF8)		regulation	no	1618228_s_at	AT5G65430	IPR000308	GO:0019904	protein domain specific binding	A5AX75	C1KG73	BQ792247	VITISV_030538	18_5410969_5414512	shuttleworthii hybrid	EV229682 EV232089	CA812621 CF372080 CF405557 TC57595 DV939254
GSVIVP00015189001	TC57433	14-3-3 protein GF14 omega (GRF2)		regulation	no	1612612_at	AT1G78300	IPR000308	GO:0019904	protein domain specific binding	A7NUU8	C1KG74	BQ792194	0	18_4686662_4688867	aestivalis shuttleworthii arizonica_x_ rupestris	EV240458 EV241226
GSVIVP00034304001	CD800331	ARABIDOPSIS HISTIDINE PHOSPHOTRANSFER AHP4	AHP4	vv30007cytokinin_signaling.xml	yes	1606804_at	AT3G16360	IPR008207	GO:0004871; GO:0000160	signal transducer activity; two-component signal transduction system (phosphorelay)	A7P733	C3UZM6	CD800331	VITISV_025645	9_3145749_3161991
GSVIVP00019855001	GSVIVP00019855001	histidine-containing phosphotransfer protein	AHP2	vv30007cytokinin_signaling.xml	yes		AT3G21510	IPR008207	GO:0004871; GO:0000160	signal transducer activity; two-component signal transduction system (phosphorelay)	A7NWB2	C3UZM7			5_3849745_3851603
GSVIVP00000321001	GSVIVP00000321001	ARABIDOPSIS HISTIDINE PHOSPHOTRANSFER AHP6b	AHP6	vv30007cytokinin_signaling.xml	yes		AT1G80100	IPR008207	GO:0004871; GO:0000160	signal transducer activity; two-component signal transduction system (phosphorelay)	A7QIM4	C3UZM8			9_6854868_6856276
GSVIVP00028919001	GSVIVP00028919001	ARR3 typeA	ARR3_2	vv30007cytokinin_signaling.xml vv60072Orphans_Response_reg.xml	yes		AT1G10470	IPR001789	GO:0006355; GO:0000156; GO:0000160	regulation of transcription, DNA-dependent; two-component response regulator activity; two-component signal transduction system (phosphorelay)	A7Q2K3	C3UZM9			1_8710328_8711480
GSVIVP00016174001	TC58595	ARR6 typeA	ARR6	vv30007cytokinin_signaling.xml vv60072Orphans_Response_reg.xml	yes	1608140_at	AT5G62920	IPR001789	GO:0006355; GO:0000156; GO:0000160	regulation of transcription, DNA-dependent; two-component response regulator activity; two-component signal transduction system (phosphorelay)	A7PD82	C3UZN0	CF211124	0	17_8672398_8674953
GSVIVP00029458001	TC52530	ARR17 typeA	ARR17	vv30007cytokinin_signaling.xml vv60072Orphans_Response_reg.xml	yes	1612955_at	AT3G56380	IPR001789	GO:0006355; GO:0000156; GO:0000160	regulation of transcription, DNA-dependent; two-component response regulator activity; two-component signal transduction system (phosphorelay)	A7Q3X7	C3UZN1	CF372761	VITISV_013996	13_1636769_1637976				1614472_at
GSVIVP00030944001	TC62852	ARR9 typeA	ARR9_2	vv30007cytokinin_signaling.xml vv60072Orphans_Response_reg.xml	yes		AT3G57040	IPR001789	GO:0006355; GO:0000156; GO:0000160	regulation of transcription, DNA-dependent; two-component response regulator activity; two-component signal transduction system (phosphorelay)	A7Q5H6	C3UZN2	ZZZZZZZZZZZZZZZZZZ	0	Unrandom_117327447_117329571		EV234165
GSVIVP00015883001	TC54331	response regulator ARR11 Type-B	ARR11_1	vv30007cytokinin_signaling.xml vv60006ARR-B.xml	yes	1612257_at	AT1G67710	IPR012287; IPR014778; IPR017053; IPR006447; IPR001789	GO:0003677; GO:0006355; GO:0000156; GO:0000160	DNA binding; regulation of transcription, DNA-dependent; two-component response regulator activity; two-component signal transduction system (phosphorelay)	A7PCI9	C3UZN3	CD711914	0	17_12371210_12374900				1616078_at
GSVIVP00011538001	TC66473	ARR18	ARR18	vv30007cytokinin_signaling.xml vv60006ARR-B.xml	yes		AT2G25180	IPR014778; IPR017053; IPR006447; IPR001789	GO:0006355; GO:0000156; GO:0000160	regulation of transcription, DNA-dependent; two-component response regulator activity; two-component signal transduction system (phosphorelay)	A7R0P8	C3UZN4	ZZZZZZZZZZZZZZZZZZ	VITISV_005486	Unrandom_72816949_72820581	shuttleworthii
GSVIVP00035118001	GSVIVP00035118001	response regulator ARR11 Type-B	ARR11_2	vv30007cytokinin_signaling.xml vv60006ARR-B.xml	yes		AT1G67710	IPR012287; IPR014778; IPR017053; IPR006447; IPR001789	GO:0003677; GO:0006355; GO:0000156; GO:0000160	DNA binding; regulation of transcription, DNA-dependent; two-component response regulator activity; two-component signal transduction system (phosphorelay)	A7QBV1	C3UZN6			1random_3647486_3655349
GSVIVP00033093001	TC68013	ARR1 typeB	ARR1_2	vv30007cytokinin_signaling.xml vv60006ARR-B.xml	yes	1622859_at	AT3G16857	IPR012287; IPR014778; IPR017053; IPR006447; IPR001789	GO:0003677; GO:0006355; GO:0000156; GO:0000160	DNA binding; regulation of transcription, DNA-dependent; two-component response regulator activity; two-component signal transduction system (phosphorelay)	A7Q8K8	C3UZN7	CD800027	0	5_718212_722306		EV234450	TC60787 CD715456 TC58467	1610328_at
GSVIVP00036791001	GSVIVP00036791001	wuschel protein	WUSCHEL	vv60034HB.xml	yes		AT2G17950	IPR001356	GO:0005634; GO:0006355; GO:0043565; GO:0003700	nucleus; regulation of transcription, DNA-dependent; sequence-specific DNA binding; transcription factor activity	A7QDY9	C3UZN8			4_14698449_14699886
GSVIVP00016747001	CB982875	dehydration-responsive protein (RD22)	RD22	Stress	no	1619802_at	AT5G25610	IPR004873; IPR003006			A7PEQ3	C3VIX8	CB982875	0	11_3197027_3198247			CB982814 TC67323
GSVIVP00032485001	TC53047	RD22		Dehydration-responsive	no	1621818_at	AT5G25610	IPR004873			A7P5D1	C3VIX9	CB971338	0	4_3285627_3286461	shuttleworthii	EV241086 EV242997	CN545194 TC52416
GSVIVP00033189001	TC67551	myb domain protein 108	MYB108	vv60044MYB.xml	yes	1607133_at	AT3G06490	IPR012287; IPR014778; IPR015495; IPR001005	GO:0003677; GO:0005634; GO:0045449	DNA binding; nucleus; regulation of transcription	A7Q8U6	C3W4Q3	CB972306	VITISV_029107	5_1570203_1571710			CF605640
GSVIVP00036784001	TC70298	Flavonone- 3-hydroxylase	1.14.11.9	vv10941Flavonoid_biosynthesis.xml	yes	1607739_at	AT3G51240	IPR005123	GO:0005506; GO:0045486; GO:0055114	iron ion binding; naringenin 3-dioxygenase activity; oxidation reduction	A2ICC8	FL3H	CF415693	0	4_14790912_14792727	aestivalis Riparia shuttleworthii arizonica_x_ rupestris	CK387007 EV243173 EV242887 EV242429 EV241666 EV240588 CK387008	CD801433 TC56795 TC67181
GSVIVP00023848001	TC52170	Glutathione reductase (NADPH)	1.8.1.7	vv10251Glutamate_metabolism.xml vv10480Glutathione_metabolism.xml	yes	1617060_s_at	AT3G54660	IPR013027; IPR006324; IPR001100; IPR004099; IPR012999; IPR001327	GO:0050660; GO:0050661; GO:0045454; GO:0005737; GO:0009055; GO:0006749; GO:0004362; GO:0055114	FAD binding; NADP binding; cell redox homeostasis; cytoplasm; electron carrier activity; glutathione metabolic process; glutathione-disulfide reductase activity; oxidation reduction	A7PUL7	O22511	CB977776	VITISV_014813	7_475120_479430	hybrid		TC68286 CF206618 TC68872	1610639_at
GSVIVP00035972001	TC59001	Arginine decarboxylase (Fragment)	4.1.1.19	vv10220Urea_cycle_and_metabolism_of_amino_groups.xml	yes	1614479_at	AT4G34710	IPR002985; IPR000183	GO:0006527; GO:0008792; GO:0008295	arginine catabolic process; arginine decarboxylase activity; spermidine biosynthetic process	A7P7Z0	O24549	BQ796528	VITISV_008959	3_641772_643934
GSVIVP00034315001	TC57980	NADP-dependent malic enzyme	1.1.1.39	vv10620Pyruvate_metabolism.xml vv10710Carbon_fixation.xml	yes	1610626_at	AT1G79750	IPR015884; IPR012301; IPR012302; IPR001891; IPR016040	GO:0051287; GO:0006108; GO:0004470; GO:0046872; GO:0055114; GO:0016616	NAD binding; malate metabolic process; malic enzyme activity; metal ion binding; oxidation reduction; oxidoreductase activity, acting on the CH-OH group of donors, NAD or NADP as acceptor	A7P741	O24550	U67426	VITISV_024155	9_3252751_3259506	Riparia shuttleworthii	CO168565 CO168564 EV241200	CB914984 TC66517
GSVIVP00033125001	TC63410	Beta-1,3-glucanase	3.2.1.6	glucan hydrolysis	no	1615595_at	AT3G57240	IPR000490; IPR013781	GO:0005975; GO:0043169; GO:0004553	carbohydrate metabolic process; cation binding; hydrolase activity, hydrolyzing O-glycosyl compounds	A7Q8N9	O24552	AF239617	VITISV_024188	5_1014552_1015930		EV227854	CF605469
GSVIVP00038576001	AJ003113	pathogenesis-related protein 1 precursor (PRP 1)	PRP1	vv30011jasmonate_signaling.xml	yes	1609444_at	AT3G19690	IPR001283	GO:0005576	extracellular region	A7QH12	O48632	AJ003113	VITISV_002104	3_8580416_8627008			NP596434	1622067_at
GSVIVP00022144001	TC69818	Superoxide dismutase [Cu-Zn], chloroplast precursor	1.15.1.1	ROS	no	1619210_at	AT2G28190	IPR001424	GO:0016209; GO:0005507; GO:0055114; GO:0004784; GO:0006801; GO:0008270	antioxidant activity; copper ion binding; oxidation reduction; superoxide dismutase activity; superoxide metabolic process; zinc ion binding	A7PQP4	O65199	AF056622	VITISV_017620	6_22444249_22448004	shuttleworthii		CF215702 DT020516
GSVIVP00013943001	EV233771	phenylalanin ammonia-lyase [Vitis vinifera]	4.3.1.5	vv10350Tyrosine_metabolism.xml vv10360Phenylalanine_metabolism.xml vv10910Nitrogen_metabolism.xml vv10940Phenylpropanoid_biosynthesis.xml	yes		AT2G37040	IPR001106; IPR005922	GO:0006559; GO:0016211; GO:0016841; GO:0009058; GO:0005737; GO:0009698	L-phenylalanine catabolic process; ammonia ligase activity; ammonia-lyase activity; biosynthetic process; cytoplasm; phenylpropanoid metabolic process	A7PB45	O80406			16_724118_727239		EV233771
GSVIVP00007453001	TC58333	Pathogenesis-related protein-4 (Chitinase )	3.2.1.14	vv10530Aminosugars_metabolism.xml	yes	1618835_s_at	AT3G04720	IPR001153; IPR014733; IPR000726	GO:0016998; GO:0006032; GO:0004568; GO:0042742; GO:0050832	cell wall catabolic process; chitin catabolic process; chitinase activity; defense response to bacterium; defense response to fungus	A7QVP8	O81228	BQ797163	VITISV_041168	14random_553707_554417	shuttleworthii hybrid		BQ795632 TC55024 BQ795661 CF602878
GSVIVP00009226001	EV229905	stilbene synthase [Vitis vinifera]	2.3.1.95	vv10940Phenylpropanoid_biosynthesis.xml	yes		AT5G13930	IPR012328; IPR001099; IPR011141; IPR016038			P28343	P28343			Unrandom_57029407_57031294		EV229905 EV233094
GSVIVP00035648001	TC57584	ribulose 1,5-bisphosphate carboxylase/oxygenase large chain	4.1.1.39	vv10710Carbon_fixation.xml	yes	1607106_s_at	ATCG00490	IPR000685; IPR017443	GO:0015977; GO:0009573; GO:0016984	carbon utilization by fixation of carbon dioxide; chloroplast ribulose bisphosphate carboxylase complex; ribulose-bisphosphate carboxylase activity	A7QD12	P28460	CD720969	VITISV_042148	Unrandom_135522235_135523218	hybrid		DT036513
GSVIVP00013930001	TC66528	phenylalanine ammonium lyase	4.3.1.5	vv10350Tyrosine_metabolism.xml vv10360Phenylalanine_metabolism.xml vv10910Nitrogen_metabolism.xml vv10940Phenylpropanoid_biosynthesis.xml	yes		AT2G37040	IPR001106; IPR005922	GO:0006559; GO:0016211; GO:0016841; GO:0009058; GO:0005737; GO:0009698	L-phenylalanine catabolic process; ammonia ligase activity; ammonia-lyase activity; biosynthetic process; cytoplasm; phenylpropanoid metabolic process	A7PB34	P45735	ZZZZZZZZZZZZZZZZZZ	0	16_648662_651184
GSVIVP00014584001	TC51699	Dihydroflavonol 4-reductase	1.1.1.219	vv10941Flavonoid_biosynthesis.xml	yes	1620675_at	AT5G42800	IPR001509; IPR016040	GO:0003824; GO:0044237; GO:0050662	catalytic activity; cellular metabolic process; coenzyme binding	A7NT97	P51110	CB969894	VITISV_011895	18_10768605_10771679	aestivalis shuttleworthii		TC69435 DT007933 CF518297
GSVIVP00029513001	TC55034	Chalcone--flavonone isomerase (Chalcone isomerase)	5.5.1.6	vv10941Flavonoid_biosynthesis.xml	yes	1615912_at	AT3G55120	IPR003466; IPR016088	GO:0045430; GO:0009813	chalcone isomerase activity; flavonoid biosynthetic process	A7Q427	P51117	CA813921	VITISV_015868	13_2128014_2129693	aestivalis shuttleworthii	EV243043
GSVIVP00017890001	TC69421	Glutamine synthetase cytosolic isozyme 1	6.3.1.2	vv10251Glutamate_metabolism.xml vv10550Peptidoglycan_biosynthesis.xml vv10910Nitrogen_metabolism.xml	yes	1607313_s_at	AT5G37600	IPR008147; IPR014746; IPR008146	GO:0004356; GO:0006542	glutamate-ammonia ligase activity; glutamine biosynthetic process	A7PHC5	P51118	CB340858	0	17_1473655_1477294	shuttleworthii hybrid	EV235098 EV229881 EV235626	DT012029 TC62482 TC51728 CB003584 BM436879 TC64864	1612789_at
GSVIVP00032953001	TC64127	Glutamine synthetase cytosolic isozyme 2	6.3.1.2	vv10251Glutamate_metabolism.xml vv10550Peptidoglycan_biosynthesis.xml vv10910Nitrogen_metabolism.xml	yes	1609819_s_at	AT5G37600	IPR008147; IPR014746; IPR008146	GO:0004356; GO:0006542	glutamate-ammonia ligase activity; glutamine biosynthetic process	A7Q8A0	P51119	CF209842	VITISV_015673	14_7916698_7920374	shuttleworthii hybrid			1606798_at
GSVIVP00016671001	TC63549	NADP-dependent malic enzyme	1.1.1.39	vv10620Pyruvate_metabolism.xml vv10710Carbon_fixation.xml	yes	1609345_s_at	AT5G25880	IPR015884; IPR012301; IPR012302; IPR016040	GO:0051287; GO:0046872; GO:0055114; GO:0016616	NAD binding; metal ion binding; oxidation reduction; oxidoreductase activity, acting on the CH-OH group of donors, NAD or NADP as acceptor	A7PEH8	P51615		0	11_2540850_2545399	hybrid	EV228514 EV243343 EV235377 EV235274 EV235135 EV233162 EV233145 EV233142 EV232585 EV231807	TC51741 TC57092 CB347090
GSVIVP00014104001	TC51697	NADH glutamate dehydrogenase	1.4.1.3	vv10251Glutamate_metabolism.xml vv10330Arginine_and_proline_metabolism.xml vv10910Nitrogen_metabolism.xml	yes	1612389_at	AT5G07440	IPR006095; IPR006096; IPR006097; IPR014362; IPR016040	GO:0006520; GO:0005488; GO:0004352; GO:0055114	amino acid metabolic process; binding; glutamate dehydrogenase activity; oxidation reduction	Q9FES0	P52596	X86924	VITISV_042232	16_3160897_3164255	shuttleworthii	EV241386	DY474514 CB968834
GSVIVP00001105001	AF532965	Thaumatin		stress	no	1620390_s_at	AT4G11650	IPR001938			A7QKG5	P93621	AF532965	0	2_3757213_3758098	hybrid		CB920615 TC62913 TC62958
GSVIVP00029393001	TC54776	ALPHA-SNAP2 (ALPHA-SOLUBLE NSF ATTACHMENT PROTEIN)	ASNAP2	vv24130SNARE_interactions_in_vesicular_transport.xml	yes	1621878_at	AT3G56190	IPR000744; IPR011990; IPR013026	GO:0005794; GO:0005488; GO:0005783; GO:0006886	Golgi apparatus; binding; endoplasmic reticulum; intracellular protein transport	A7Q3S0	P93798	AB001375	0	13_1213074_1218735	shuttleworthii	EV227874
GSVIVP00036846001	TC55369	MADS box transcription factor TM6 (TM6) APETALA3-like	TM6 APETALA3_2	vv30008Ethylene_signaling.xml vv30009Flower_development.xml vv60042MADS.xml	yes	1614418_at	AT3G54340	IPR002487; IPR002100	GO:0005634; GO:0006355; GO:0043565; GO:0003700	nucleus; regulation of transcription, DNA-dependent; sequence-specific DNA binding; transcription factor activity	Q003J2	Q003J2	CF414182	VITISV_019954	4_14253082_14255344			TC54481 DT009543 TC70034
GSVIVP00029418001	TC69644	POTASSIUM TRANSPORTER 2	KUP2	vv50125Porters_cat_66_to_94.xml	yes	1614920_at	AT2G40540	IPR003855	GO:0016020; GO:0015079; GO:0006813	membrane; potassium ion transmembrane transporter activity; potassium ion transport	A7Q3U3	Q06XL8	BQ796739	VITISV_043599	13_1360592_1367374	shuttleworthii
GSVIVP00023547001	TC62379	HAK5 (High affinity K+ transporter 5)	HAK5	vv50125Porters_cat_66_to_94.xml	yes	1615318_at	AT4G13420	IPR003855	GO:0016020; GO:0015079; GO:0006813	membrane; potassium ion transmembrane transporter activity; potassium ion transport	A7PTV5	Q06XL9	CF405245	0	7_3098468_3103311			DT005607 CB007350 DT005069 TC69440
GSVIVP00000347001	TC57844	Phospholipase D alpha 1 precursor (PLD 1) (Choline phosphatase 1)	3.1.4.4	vv10564Glycerophospholipid_metabolism.xml vv10565Ether_lipid_metabolism.xml vv34020Calcium_signaling_pathway.xml	yes	1616981_at	AT3G15730	IPR000008; IPR015679; IPR001736; IPR011402	GO:0005509; GO:0016020; GO:0046470; GO:0004630	calcium ion binding; membrane; phosphatidylcholine metabolic process; phospholipase D activity	A7QIP7	Q09VU3	CB971105	0	9_6671424_6677951	aestivalis shuttleworthii	EV235219 EV237132	CO819261 CF403348 CN548090 TC69227 DT026503 CO818852
GSVIVP00002640001	TC51853	DnaJ homolog, subfamily A, member 2	K09503	vv50132Primary_Active_Transporter_cat_A5_to_A8.xml	yes	1611047_at	AT3G44110	IPR002939; IPR001623; IPR015609; IPR003095; IPR001305	GO:0031072; GO:0006457; GO:0051082	heat shock protein binding; protein folding; unfolded protein binding	A7QNR8	Q0GBW7	BQ798821	VITISV_000291	Unrandom_18743700_18746603	shuttleworthii arizonica_x_ rupestris	EV237536 EV238911	TC53429 CF568866 CB343402 CB982233 TC67658 CB971166	1611035_at
GSVIVP00015451001	TC53856	PISTILLATA (PI) floral homeotic protein	PISTILLATA_1	vv30009Flower_development.xml vv60042MADS.xml	yes	1614123_at	AT5G20240	IPR002487; IPR002100	GO:0005634; GO:0006355; GO:0043565; GO:0003700	nucleus; regulation of transcription, DNA-dependent; sequence-specific DNA binding; transcription factor activity	A7NVI8	Q0HA25	CF373459	0	18_2254906_2256246
GSVIVP00000605001	TC66009	aquaporin GAMMA-TIP	TIP_GAMMA	vv50101Channels_and_pores.xml_1.A.8	yes	1622822_at	AT2G36830	IPR012269; IPR000425	GO:0016021; GO:0006810; GO:0005215	integral to membrane; transport; transporter activity	A7QJE3	Q0MX10	CF519123	VITISV_032929	8_17764676_17766458	aestivalis Riparia shuttleworthii arizonica_x_ rupestris	CK386837 EV242613 EV242175 EV242111 EV241546 CK592931 CK592930	TC70484 TC53408 TC62924 DW588059
GSVIVP00036133001	TC68434	aquaporin PIP3	PIP3	vv50101Channels_and_pores.xml_1.A.8	yes	1612244_s_at	AT4G35100	IPR012269; IPR000425	GO:0016021; GO:0006810; GO:0005215	integral to membrane; transport; transporter activity	A7P8C9	Q0MX13	CF512511	VITISV_007541	3_1746277_1747844	aestivalis shuttleworthii arizonica_x_ rupestris	EV237390 EV228792 EV242839	CB348307 CF604599 TC52274 TC63132 TC69086 CB349583 TC62702
GSVIVP00000433001	AF141899	Aquaporin TMP-C	TMPC	vv50101Channels_and_pores.xml_1.A.8	yes	1615517_x_at	AT1G01620	IPR012269; IPR000425	GO:0016021; GO:0006810; GO:0005215	integral to membrane; transport; transporter activity	Q0MX16	Q0MX16	AF141899	VITISV_016461	2_2811240_2815181	aestivalis Riparia shuttleworthii arizonica_x_ rupestris	CK240561 EV234121 EV231562 EV228179 CO168522 CO168521 CN601850 CN601849 CK592801 CK592800 EV234179 EV239516 EV240808 EV241024	TC52908 BM437014 TC67265 TC68030 TC52559 TC51722 TC63352 BQ795622 TC64066 CB347743 TC61937 DT029680 CF210711 TC55780	1614025_x_at 1616803_at
GSVIVP00036656001	TC65435	Limonoid UDP-glucosyltransferase	2.4.1.120 2.4.1.210	vv10940Phenylpropanoid_biosynthesis.xml	yes	1608579_at	AT4G15480	IPR002213	GO:0008152; GO:0016758	metabolic process; transferase activity, transferring hexosyl groups	A7P9Q0	Q0PI14	CF515176	VITISV_020172	3_6072085_6073524	shuttleworthii		TC59351 TC65639	1607228_at
GSVIVP00008014001	GSVIVP00008014001	1-aminocyclopropane-1-carboxylate synthase	4.4.1.14	vv10640Propanoate_metabolism.xml vv30008Ethylene_signaling.xml	yes		AT4G37770	IPR001176; IPR004839; IPR004838; IPR015421	GO:0016847; GO:0034100	1-aminocyclopropane-1-carboxylate synthase activity; L-vinylglycine deaminase activity	A5BL65	Q0PW87			Unrandom_102069305_102071012
GSVIVP00036160001	GSVIVP00036160001	ribosomal protein L23	K02892	vv23010Ribosome.xml	yes		ATCG01300	IPR012677; IPR001014; IPR013025	GO:0003723; GO:0000166; GO:0005840; GO:0003735; GO:0006412	RNA binding; nucleotide binding; ribosome; structural constituent of ribosome; translation	A7P8F4	Q0ZIV5			3_1938233_1938514
GSVIVP00013254001	TC57393	Ycf2		Unknown	no	1610762_at	ATCG01280	IPR008543	GO:0005524; GO:0009507	ATP binding; chloroplast	A7R9F0	Q0ZIV6	CB339929	0	Unrandom_152900162_152900875			DT027292 TC56045 TC68175	1621190_at 1613874_at
GSVIVP00006010001	GSVIVP00006010001	Ycf15 [Vitis vinifera]		Unknown	no		ATCG01270				A7QST3	Q0ZIV7			4_18836964_18837197
GSVIVP00021057001	TC55491	NADH dehydrogenase ND2	K03879	vv10190Oxidative_phosphorylation.xml vv50134Primary_Active_Transporter_cat_D1.xml	yes	1620883_at	ATCG01250	IPR001750	GO:0042773; GO:0008137	ATP synthesis coupled electron transport; NADH dehydrogenase (ubiquinone) activity	A7PN41	Q0ZIV8	CA812348	0	14_19388381_19404368			TC55067
GSVIVP00014071001	TC60468	NADH dehydrogenase subunit 2	K03879	vv10190Oxidative_phosphorylation.xml vv50134Primary_Active_Transporter_cat_D1.xml	yes	1609373_at	ATCG00900	IPR000235; IPR005717	GO:0019843; GO:0015935; GO:0003735; GO:0006412	rRNA binding; small ribosomal subunit; structural constituent of ribosome; translation	A7PBF0	Q0ZIV9	CD720153	0	16_2701976_2708560			TC64193	1617233_at 1620244_at 1607627_at
GSVIVP00029581001	GSVIVP00029581001	membrane protein ycf1 (RF1)		Unknown	no		ATCG01130	IPR008896			A7Q483	Q0ZIW0			9_14803037_14804584
GSVIVP00035568001	GSVIVP00035568001	ribosomal protein S15 [Vitis vinifera]	K02956	vv23010Ribosome.xml	yes		ATCG01120	IPR000589; IPR005290; IPR009068	GO:0005840; GO:0003735; GO:0006412	ribosome; structural constituent of ribosome; translation	A7QCU7	Q0ZIW1			Unrandom_135185872_135186138
GSVIVP00006939001	TC68056	NADH dehydrogenase subunit 7	K05579	vv10190Oxidative_phosphorylation.xml vv50134Primary_Active_Transporter_cat_D1.xml	yes	1614348_at	ATCG01110	IPR001135	GO:0051287; GO:0009055; GO:0016651	NAD binding; electron carrier activity; oxidoreductase activity, acting on NADH or NADPH	A7QUQ4	Q0ZIW2	CB340085	0	10random_1634095_1637903	hybrid		CF204138	1617935_at 1609479_s_at 1608495_at
GSVIVP00006940001	DT034758	NADH dehydrogenase ND1	K03878	vv10190Oxidative_phosphorylation.xml vv50134Primary_Active_Transporter_cat_D1.xml	yes		ATCG01100	IPR001694	GO:0016021; GO:0055114; GO:0016491	integral to membrane; oxidation reduction; oxidoreductase activity	A7QUQ5	Q0ZIW3	ZZZZZZZZZZZZZZZZZZ	0	10random_1637905_1638671
GSVIVP00013264001	TC56161	NADH dehydrogenase subunit 1	K03878	vv10190Oxidative_phosphorylation.xml vv50134Primary_Active_Transporter_cat_D1.xml	yes	1621618_at	ATCG01090	IPR001450; IPR004497; IPR010226	GO:0051539; GO:0008137; GO:0009507; GO:0009055; GO:0005506; GO:0055114; GO:0009523; GO:0009579	4 iron, 4 sulfur cluster binding; NADH dehydrogenase (ubiquinone) activity; chloroplast; electron carrier activity; iron ion binding; oxidation reduction; photosystem II; thylakoid	A7R929	Q0ZIW4	CB342953	0	Unrandom_152956014_152956517			TC64403 CB344828	1611418_at
GSVIVP00012690001	GSVIVP00012690001	NADH-plastoquinone oxidoreductase subunit 6 [Vitis vinifera]	K00339	vv10190Oxidative_phosphorylation.xml vv50134Primary_Active_Transporter_cat_D1.xml	yes		ATCG01080				A7R932	Q0ZIW5			Unrandom_151197539_151198069
GSVIVP00013262001	TC62268	NADH dehydrogenase subunit 4L	K03882	vv10190Oxidative_phosphorylation.xml vv50134Primary_Active_Transporter_cat_D1.xml	yes	1614095_at	ATCG01070	IPR001133	GO:0008137; GO:0009507; GO:0006120; GO:0009523; GO:0048038	NADH dehydrogenase (ubiquinone) activity; chloroplast; mitochondrial electron transport, NADH to ubiquinone; photosystem II; quinone binding	Q0ZIW6	Q0ZIW6	CF606244	0	Unrandom_152954525_152954873			DT028408 CB342061
GSVIVP00035616001	GSVIVP00035616001	Photosystem I iron-sulfur center (Photosystem I subunit VII)	K02691	vv10195Photosynthesis.xml vv50105Transport_Electron_Carriers.xml_5.B.4	yes		ATCG01060	IPR001450; IPR017491	GO:0051539; GO:0009055; GO:0005506	4 iron, 4 sulfur cluster binding; electron carrier activity; iron ion binding	A7QCY5	Q0ZIW7			Unrandom_135341533_135341778
GSVIVP00035617001	GSVIVP00035617001	NADH-plastoquinone oxidoreductase subunit 4 [Vitis vinifera]	K00333	vv10190Oxidative_phosphorylation.xml vv50134Primary_Active_Transporter_cat_D1.xml	yes		ATCG01050	IPR010227; IPR003918; IPR001750	GO:0042773; GO:0008137	ATP synthesis coupled electron transport; NADH dehydrogenase (ubiquinone) activity	A7QCY6	Q0ZIW8			Unrandom_135342032_135343288
GSVIVP00012723001	GSVIVP00012723001	NADH-plastoquinone oxidoreductase subunit 5 [Vitis vinifera]	K00332	vv10190Oxidative_phosphorylation.xml vv50134Primary_Active_Transporter_cat_D1.xml	yes		ATCG01010	IPR002128; IPR003945; IPR003916; IPR001750; IPR001516	GO:0042773; GO:0008137; GO:0009507	ATP synthesis coupled electron transport; NADH dehydrogenase (ubiquinone) activity; chloroplast	A7R953	Q0ZIX1			Unrandom_151576363_151577783
GSVIVP00013199001	CF201679	Ribosomal protein L2, Chloroplast 50S	K02886	vv23010Ribosome.xml	yes	1622744_at	ATCG00820	IPR002222; IPR005732	GO:0015935; GO:0003735; GO:0006412	small ribosomal subunit; structural constituent of ribosome; translation	A7R9B0	Q0ZIX8	CF201679	0	Unrandom_152340211_152340678	hybrid		TC56464	1613911_s_at
GSVIVP00013200001	TC56485	ribosomal protein S3, Chloroplast 30S	K02982	vv23010Ribosome.xml	yes	1610728_at	ATCG00800	IPR015946; IPR005704; IPR001351	GO:0003723; GO:0015935; GO:0003735; GO:0006412	RNA binding; small ribosomal subunit; structural constituent of ribosome; translation	A7R9B1	Q0ZIY0	CA808724	0	Unrandom_152341002_152341658			TC63327
GSVIVP00035271001	TC56282	Ribosomal protein L16, Chloroplast 50S	K02878	vv23010Ribosome.xml	yes		ATCG00790	IPR000114	GO:0005840; GO:0003735; GO:0006412	ribosome; structural constituent of ribosome; translation	A7QC71	Q0ZIY1	ZZZZZZZZZZZZZZZZZZ	0	10_7914736_7915915			TC54906
GSVIVP00013227001	TC59841	ribosomal protein S8, Chloroplast 30S	K02994	vv23010Ribosome.xml	yes	1614503_at	ATCG00770	IPR000630	GO:0005840; GO:0003735; GO:0006412	ribosome; structural constituent of ribosome; translation	A7R9D1	Q0ZIY2	CB972598	0	Unrandom_152537912_152538316		EV234052	TC57979
GSVIVP00012662001	CF204027	ribosomal protein S11 [Vitis vinifera]	K02948	vv23010Ribosome.xml	yes		ATCG00750	IPR001971	GO:0005840; GO:0003735; GO:0006412	ribosome; structural constituent of ribosome; translation	A5BL72	Q0ZIY6			Unrandom_149718225_149718641	hybrid
GSVIVP00012661001	TC58663	RNA polymerase beta subunit [Vitis vinifera]	K03043	vv23020RNA_polymerase.xml	yes	1622010_at	ATCG00740	IPR011261; IPR011262; IPR011263; IPR011260; IPR011773	GO:0003677; GO:0003899; GO:0046983; GO:0006351	DNA binding; DNA-directed RNA polymerase activity; protein dimerization activity; transcription, DNA-dependent	A7R909	Q0ZIY7	CB349645	VITISV_000629	Unrandom_149717132_149718144			CB349633 DT027035 CF204027	1617074_s_at 1617857_at
GSVIVP00012660001	TC64132	cytochrome b6/f complex subunit IV petD	K02637	vv10195Photosynthesis.xml vv50135Primary_Active_Transporter_cat_D3_to_E2.xml	yes	1613588_at	ATCG00730	IPR016175; IPR005798; IPR005870	GO:0045156; GO:0016020; GO:0016491; GO:0009775; GO:0022904	electron transporter, transferring electrons within the cyclic electron transport pathway of photosynthesis activity; membrane; oxidoreductase activity; photosynthetic electron transport in cytochrome b6/f; respiratory electron transport chain	A7R908	Q0ZIY8	CB003299	0	Unrandom_149716072_149716938	hybrid		TC68718 TC57201	1612583_at
GSVIVP00035255001	GSVIVP00035255001	Cytochrome b6 petB	K02635	vv10195Photosynthesis.xml vv50135Primary_Active_Transporter_cat_D3_to_E2.xml	yes		ATCG00720	IPR016175; IPR005797	GO:0009055; GO:0016021; GO:0016491; GO:0022904; GO:0006810	electron carrier activity; integral to membrane; oxidoreductase activity; respiratory electron transport chain; transport	A7QC59	Q0ZIY9			10_8039027_8040204
GSVIVP00038544001	GSVIVP00038544001	photosystem II protein H	K02709	vv10195Photosynthesis.xml vv50135Primary_Active_Transporter_cat_D3_to_E2.xml	yes		ATCG00710	IPR001056	GO:0042301; GO:0009523; GO:0050821	phosphate binding; photosystem II; protein stabilization	A7QGY5	Q0ZIZ0			3_9021482_9025571
GSVIVP00035594001	GSVIVP00035594001	photosystem II protein N	K02715	vv10195Photosynthesis.xml vv50135Primary_Active_Transporter_cat_D3_to_E2.xml	yes		ATCG00700	IPR003398	GO:0016021; GO:0015979; GO:0009539; GO:0009579	integral to membrane; photosynthesis; photosystem II reaction center; thylakoid	A7QCW6	Q0ZIZ1			Unrandom_135292147_135292278
GSVIVP00013214001	GSVIVP00013214001	photosystem II PsbB	K02704	vv10195Photosynthesis.xml vv50135Primary_Active_Transporter_cat_D3_to_E2.xml	yes		ATCG00680	IPR000932	GO:0016168; GO:0009767; GO:0009521	chlorophyll binding; photosynthetic electron transport chain; photosystem	A7R9C1	Q0ZIZ3			Unrandom_152441504_152442049
GSVIVP00026426001	GSVIVP00026426001	Ribosomal protein S12 30S	K02950	vv23010Ribosome.xml	yes		ATCG00905	IPR012340; IPR006032; IPR005679	GO:0015935; GO:0003735; GO:0006412	small ribosomal subunit; structural constituent of ribosome; translation	A7PYG2	Q0ZIZ5			12_16837974_16841759
GSVIVP00035602001	TC67740	ribosomal protein L20	K02887	vv23010Ribosome.xml	yes	1609882_s_at	ATCG00660	IPR005813; IPR005812	GO:0019843; GO:0005840; GO:0003735; GO:0006412	rRNA binding; ribosome; structural constituent of ribosome; translation	A7QCX2	Q0ZIZ7	CB345264	VITISV_017657	Unrandom_135297950_135298303	Aestivalis hybrid		TC65480 TC69940 TC67740 CF201079 TC54723 TC69940 CF201079 TC65480 TC54723 TC55480 DT008432	1622011_at 1611558_at
GSVIVP00035601001	TC68303	ribosomal protein S18, Chloroplast 30S	K02963	vv23010Ribosome.xml	yes		ATCG00650	IPR001648	GO:0005840; GO:0003735; GO:0006412	ribosome; structural constituent of ribosome; translation	A7QCX1	Q0ZIZ8	ZZZZZZZZZZZZZZZZZZ	0	Unrandom_135297359_135297664			CB339952
GSVIVP00035596001	TC55538	photosystem II PsbB	K02704	vv10195Photosynthesis.xml vv50135Primary_Active_Transporter_cat_D3_to_E2.xml	yes	1618274_at	ATCG00680	IPR000932; IPR013081; IPR013082	GO:0016168; GO:0009507; GO:0016021; GO:0005506; GO:0009767; GO:0009523; GO:0009579; GO:0006810	chlorophyll binding; chloroplast; integral to membrane; iron ion binding; photosynthetic electron transport chain; photosystem II; thylakoid; transport	A7QCW8	Q0ZJ03	CB972471	0	Unrandom_135292627_135293804	hybrid		CX017251 TC55526	1617605_at 1621380_at
GSVIVP00035653001	CF204683	cytochrome f [Vitis vinifera]	K02634	vv10195Photosynthesis.xml vv50135Primary_Active_Transporter_cat_D3_to_E2.xml	yes	1611247_s_at	ATCG00540	IPR002325	GO:0009055; GO:0020037; GO:0031361; GO:0005506; GO:0015979; GO:0006810	electron carrier activity; heme binding; integral to thylakoid membrane; iron ion binding; photosynthesis; transport	A7QD16	Q0ZJ07	CB974055		Unrandom_135527795_135529169	hybrid		TC56862 TC58001 TC58567 CB343119 CB344260 CX017105 TC57415 TC70805 CF206748 CB342462 CF200937 TC57552 TC54969	1617652_s_at 1615099_s_at 1610711_s_at 1612526_s_at 1620102_at 1620781_at 1612624_at 1606704_s_at 1621322_at
GSVIVP00026057001	TC58854	acetyl-CoA carboxylase carboxyltransferase beta subunit	6.4.1.2	vv10061Fatty_acid_biosynthesis.xml vv10620Pyruvate_metabolism.xml	yes		ATCG00520	IPR003359	GO:0009507; GO:0016021; GO:0015979; GO:0009579	chloroplast; integral to membrane; photosynthesis; thylakoid	A7PXI8	Q0ZJ09		0	12_5608505_5609065	hybrid
GSVIVP00026056001	GSVIVP00026056001	photosystem I subunit VIII	K02696	vv10195Photosynthesis.xml vv50105Transport_Electron_Carriers.xml_5.B.4	yes			IPR001302	GO:0016021; GO:0015979; GO:0009522; GO:0009579	integral to membrane; photosynthesis; photosystem I; thylakoid	A7PXI7	Q0ZJ10			12_5609486_5609596
GSVIVP00013193001	TC64671	NADH dehydrogenase subunit K	K05582	vv10190Oxidative_phosphorylation.xml vv50134Primary_Active_Transporter_cat_D1.xml	yes	1610039_s_at	ATCG00420	IPR001268	GO:0008137; GO:0006120	NADH dehydrogenase (ubiquinone) activity; mitochondrial electron transport, NADH to ubiquinone	A7R9A6	Q0ZJ17	BQ793093	0	Unrandom_152280909_152281487	arizonica_x_ rupestris hybrid		CB345566 DT034506 TC58143 CB345862 DT034250 TC52131 TC71021	1612005_s_at 1620265_at 1622862_at
GSVIVP00008898001	GSVIVP00008898001	ribosomal protein S4 [Vitis vinifera]	K02986	vv23010Ribosome.xml	yes		ATCG00380	IPR001912; IPR002942	GO:0005622; GO:0019843	intracellular; rRNA binding	A7QX06	Q0ZJ18			14_4715616_4742361
GSVIVP00025163001	TC55754	leucine-rich repeat family		Disease resistance	no	1612341_s_at	AT1G74170	IPR002016; IPR001611; IPR001440; IPR013026	GO:0005515	protein binding	A7PVD9	Q0ZJ19	CB343756	0	9_11332441_11370895	hybrid		NP1449039 TC66953 TC54552 TC55138 TC55809	1622364_at 1612048_at
GSVIVP00024222001	TC57282	Photosystem I P700 chlorophyll A apoprotein A1	K02689	vv10195Photosynthesis.xml vv50105Transport_Electron_Carriers.xml_5.B.4	yes	1613786_at	ATCG00350	IPR001280	GO:0016021; GO:0015979; GO:0009522; GO:0009579	integral to membrane; photosynthesis; photosystem I; thylakoid	A7NYR4	Q0ZJ20	CD714955	0	6_6352783_6354686				1609983_at
GSVIVP00003237001	TC64892	Photosystem I P700 apoprotein A2	K02690	vv10195Photosynthesis.xml vv50105Transport_Electron_Carriers.xml_5.B.4	yes	1619283_s_at	ATCG00340	IPR001280	GO:0051539; GO:0016168; GO:0016021; GO:0005506; GO:0000287; GO:0015979; GO:0009522; GO:0018298; GO:0009579; GO:0006810	4 iron, 4 sulfur cluster binding; chlorophyll binding; integral to membrane; iron ion binding; magnesium ion binding; photosynthesis; photosystem I; protein-chromophore linkage; thylakoid; transport	A7QQ70	Q0ZJ21	CA817742	VITISV_019459	Unrandom_24909578_24939103				1617413_at 1621184_at
GSVIVP00013208001	GSVIVP00013208001	ribosomal protein S14 [Vitis vinifera]	K02954	vv23010Ribosome.xml	yes		ATCG00330	IPR001209	GO:0005840; GO:0003735; GO:0006412	ribosome; structural constituent of ribosome; translation	A5AJ96	Q0ZJ22			Unrandom_152412520_152413388
GSVIVP00035264001	GSVIVP00035264001	photosystem II PsbC	K02705	vv10195Photosynthesis.xml vv50135Primary_Active_Transporter_cat_D3_to_E2.xml	yes		ATCG00280	IPR000932	GO:0016168; GO:0009767; GO:0009521	chlorophyll binding; photosynthetic electron transport chain; photosystem	A7QC66	Q0ZJ24			10_7991286_7992561
GSVIVP00013233001	TC52042	photosystem II PsbD	K02706	vv10195Photosynthesis.xml vv50135Primary_Active_Transporter_cat_D3_to_E2.xml	yes	1618679_s_at	ATCG00270	IPR000484; IPR005868	GO:0045156; GO:0016021; GO:0005506; GO:0009772; GO:0009523; GO:0030077; GO:0006810	electron transporter, transferring electrons within the cyclic electron transport pathway of photosynthesis activity; integral to membrane; iron ion binding; photosynthetic electron transport in photosystem II; photosystem II; plasma membrane light-harvesting complex; transport	A7R9D7	Q0ZJ25	CA818831	0	Unrandom_152608213_152609277			TC53591 CB345228 CB341703 CB344589 TC68589 CB345116 CB343139	1622286_at 1610144_at
GSVIVP00012744001	TC58978	photosystem II PsbM	K02714	vv10195Photosynthesis.xml vv50135Primary_Active_Transporter_cat_D3_to_E2.xml	yes	1610788_at		IPR007826	GO:0016021; GO:0019684; GO:0009523	integral to membrane; photosynthesis, light reaction; photosystem II	A7R968	Q0ZJ26	CB340703	0	Unrandom_151775448_151775552
GSVIVP00013217001	GSVIVP00013217001	RNA polymerase beta subunit [Vitis vinifera]	K03043	vv23020RNA_polymerase.xml	yes		ATCG00190	IPR015712; IPR007120; IPR007642; IPR007645; IPR014724	GO:0003677; GO:0003899; GO:0006350	DNA binding; DNA-directed RNA polymerase activity; transcription	A7R9C4	Q0ZJ28			Unrandom_152458640_152460536
GSVIVP00034404001	GSVIVP00034404001	RNA polymerase beta''	K03046	vv23020RNA_polymerase.xml	yes		ATCG00170	IPR000722; IPR006592; IPR007080; IPR007066; IPR007083; IPR007081	GO:0003677; GO:0003899; GO:0006350	DNA binding; DNA-directed RNA polymerase activity; transcription	A7P7C3	Q0ZJ29			9_4075141_4077663
GSVIVP00013244001	GSVIVP00013244001	ribosomal protein S2 [Vitis vinifera]	K02967	vv23010Ribosome.xml	yes		ATCG00160	IPR001865; IPR005706	GO:0015935; GO:0003735; GO:0006412	small ribosomal subunit; structural constituent of ribosome; translation	A7R9E4	Q0ZJ31			Unrandom_152771041_152771583
GSVIVP00013243001	TC55395	ATP synthase CF0 A subunit	K02108	vv10190Oxidative_phosphorylation.xml vv10195Photosynthesis.xml vv50131Primary_Active_Transporter_cat_A2_to_A4.xml	yes	1614676_s_at	ATCG00150	IPR000568	GO:0015986; GO:0009507; GO:0015078; GO:0016021; GO:0045263	ATP synthesis coupled proton transport; chloroplast; hydrogen ion transmembrane transporter activity; integral to membrane; proton-transporting ATP synthase complex, coupling factor F(o)	Q0ZJ32	Q0ZJ32	BQ793152	0	Unrandom_152770081_152770827			TC54336
GSVIVP00030868001	TC52392	photosystem II protein psb	K02704	vv10195Photosynthesis.xml vv50135Primary_Active_Transporter_cat_D3_to_E2.xml	yes	1611270_s_at		IPR003686	GO:0015979; GO:0009539	photosynthesis; photosystem II reaction center	A7Q5B3	Q0ZJ35	CF213958	0	Unrandom_113717565_113717816	hybrid		CB342371 CB344722 TC70841 CB344769
GSVIVP00027368001	GSVIVP00027368001	ribosomal protein S16 [Vitis vinifera]	K02959	vv23010Ribosome.xml	yes		ATCG00050	IPR000307	GO:0005840; GO:0003735; GO:0006412	ribosome; structural constituent of ribosome; translation	A7P0U8	Q0ZJ38			19_6088474_6090086
GSVIVP00035577001	TC59175	Maturase		DNA processing	no	1618476_s_at	ATCG00040	IPR000442; IPR002866	GO:0008380; GO:0009507; GO:0006397	RNA splicing; chloroplast; mRNA processing	A7QCV4	Q0ZJ39	CB339547	0	Unrandom_135219918_135220817	hybrid		TC56544 TC55156 NP1449020 CB344258 DT037319 TC53015	1619641_at
GSVIVP00018375001	TC56267	photosystem II PsbA	K02703	vv10195Photosynthesis.xml vv50135Primary_Active_Transporter_cat_D3_to_E2.xml	yes	1622875_at	ATCG00020	IPR000484; IPR005867	GO:0045156; GO:0016021; GO:0005506; GO:0009772; GO:0009523; GO:0030077; GO:0006810	electron transporter, transferring electrons within the cyclic electron transport pathway of photosynthesis activity; integral to membrane; iron ion binding; photosynthetic electron transport in photosystem II; photosystem II; plasma membrane light-harvesting complex; transport	A7PIK2	Q0ZJ40	CD009386	VITISV_008571	13_3997409_3998806				1610203_at
GSVIVP00037624001	GSVIVP00037624001	disease resistance protein (NBS-LRR class)		disease resistance	no		AT5G63020	IPR000767	GO:0006952	defense response	A7QFZ2	Q14WH0			9_10576362_10621632
GSVIVP00001981001	GSVIVP00001981001	disease resistance protein (NBS-NBS-LRR class)		disease resistance	no		AT1G53350	IPR000767; IPR001611; IPR002182	GO:0005524; GO:0006915; GO:0006952; GO:0005515	ATP binding; apoptosis; defense response; protein binding	A7QMA3	Q14WH4			5_21020242_21023328
GSVIVP00028707001	DT014155	disease resistance protein (CC-NBS-LRR class)		disease resistance	no		AT3G14470	IPR000767; IPR001611; IPR002182	GO:0005524; GO:0006915; GO:0006952; GO:0005515	ATP binding; apoptosis; defense response; protein binding	A7Q222	Q14WH5	ZZZZZZZZZZZZZZZZZZ	0	13_13355008_13367748
GSVIVP00037166001	TC63884	transparent testa glabra 1	TTG1	vv44110Cell_cycle.xml	yes	1615828_at	AT5G24520	IPR015943; IPR001680			Q19N39	Q19N39	CF209770	VITISV_033304	16_7308170_7319713				1610259_at
GSVIVP00010598001	TC53725	Gibberellin 3-beta-dioxygenase.	1.14.11.15	vv10904Diterpenoid_biosynthesis.xml vv30001ABA_signaling.xml	yes		AT4G25420	IPR005123; IPR002283	GO:0005506; GO:0055114; GO:0016491	iron ion binding; oxidation reduction; oxidoreductase activity	A5B9J3	Q19PX8		VITISV_014231	16random_2776365_2778003			TC67120
GSVIVP00012359001	GSVIVP00012359001	DNA-directed RNA polymerase II subunit A	K03006	vv23020RNA_polymerase.xml	yes		AT4G35800	IPR007083; IPR007081; IPR007075	GO:0003677; GO:0003899; GO:0006350	DNA binding; DNA-directed RNA polymerase activity; transcription	A7R1R2	Q1ACS3			4_15631328_15633024
GSVIVP00015507001	CV096772	DNA-directed RNA polymerase II subunit A	K03006	vv23020RNA_polymerase.xml	yes		AT4G35800	IPR000684; IPR007083; IPR007081; IPR007075; IPR007073	GO:0003677; GO:0005665; GO:0003899; GO:0006366	DNA binding; DNA-directed RNA polymerase II, core complex; DNA-directed RNA polymerase activity; transcription from RNA polymerase II promoter	A7NVN7	Q1ACS4			18_1576356_1579388	shuttleworthii
GSVIVP00016121001	TC63660	Aldehyde dehydrogenase 1 precursor	1.2.1.3	vv10010glycolysis.xml vv10071Fatty_acid_metabolism.xml vv10220Urea_cycle_and_metabolism_of_amino_groups.xml vv10280Valine_leucine_and_isoleucine_degradation.xml vv10340Histidine_metabolism.xml vv10410beta-Alanine_metabolism.xml vv10561Glycerolipid_metabolism.xml vv10620Pyruvate_metabolism.xml vv50101Channels_and_pores.xml_1.B.17	yes	1608207_at	AT3G48000	IPR016160; IPR016162; IPR015590	GO:0055114; GO:0016491	oxidation reduction; oxidoreductase activity	A7PD33	Q1AFF6	CB343787	VITISV_013710	17_9147547_9175862	shuttleworthii	EV227888	TC61696	1622543_at
GSVIVP00000527001	TC51977	metal-nicotianamine transporter YSL1	YSL1	vv50125Porters_cat_66_to_94.xml	yes	1622720_s_at	AT4G24120	IPR004813			A7QJ68	Q1EGL9	BQ794584	VITISV_013366	2_2096868_2099738	hybrid		TC53897
GSVIVP00025474001	TC67688	Glutamate dehydrogenase 1	1.4.1.2	vv10251Glutamate_metabolism.xml vv10910Nitrogen_metabolism.xml	yes	1607579_at	AT5G18170	IPR006095; IPR006096; IPR006097; IPR014362; IPR016040	GO:0006520; GO:0005488; GO:0055114; GO:0016491	amino acid metabolic process; binding; oxidation reduction; oxidoreductase activity	A7PW50	Q1HDV6	CF210458	0	8_19959965_19964182
GSVIVP00008253001	S63221	Stilbene synthase	2.3.1.95	vv10940Phenylpropanoid_biosynthesis.xml	yes	1608009_s_at	AT5G13930	IPR012328; IPR001099; IPR011141; IPR016038			P51070	Q1KTA2	S63221	VITISV_010833	Unrandom_104900800_104902681			TC52746
GSVIVP00007364001	TC53888	Stilbene synthase	2.3.1.95	vv10940Phenylpropanoid_biosynthesis.xml	yes		AT5G13930	IPR012328; IPR001099; IPR011141; IPR016038	GO:0008415; GO:0009058	acyltransferase activity; biosynthetic process	A7QVH2	Q1KTA4	ZZZZZZZZZZZZZZZZZZ	VITISV_040889	16random_3920809_3922422
GSVIVP00005194001	CF207058	Stilbene synthase	2.3.1.95	vv10940Phenylpropanoid_biosynthesis.xml	yes	1609697_at	AT5G13930	IPR012328; IPR001099; IPR011141; IPR016038			A5AEM3	Q1KTA5	CF207058	0	Unrandom_97992336_97993909	hybrid	EV228903 EV231825	TC60946
GSVIVP00007358001	TC52741	Stilbene synthase	2.3.1.95	vv10940Phenylpropanoid_biosynthesis.xml	yes		AT5G13930	IPR012328; IPR001099; IPR011141; IPR016038	GO:0008415; GO:0009058	acyltransferase activity; biosynthetic process	A7QVG9	Q1KTA6	ZZZZZZZZZZZZZZZZZZ	VITISV_043002	16random_3891163_3892771
GSVIVP00007355001	CF206354	Stilbene synthase 4	2.3.1.95	vv10940Phenylpropanoid_biosynthesis.xml	yes	1611385_at	AT5G13930	IPR012328; IPR001099; IPR011141; IPR016038	GO:0008415; GO:0009058	acyltransferase activity; biosynthetic process	A7QVG6	Q1KTA7	CF206354	VITISV_020800	16random_3873218_3874590	hybrid	EV229745 EV235631 EV232116 EV231797
GSVIVP00019566001	TC62435	myb domain protein 73	MYB73_2	vv60044MYB.xml	yes	1613318_at	AT5G67300	IPR012287; IPR014778; IPR015495; IPR001005	GO:0003677; GO:0005634; GO:0045449	DNA binding; nucleus; regulation of transcription	A7PLH3	Q1XAN1	BQ799524	VITISV_014739	7_11334164_11335506	shuttleworthii arizonica_x_ rupestris	EV227976 EV241112	TC70849 CF605035
GSVIVP00033083001	EV227781	pathogenesis protein 10.3 [Vitis quinquangularis]		defense	no			IPR000916	GO:0006952; GO:0009607	defense response; response to biotic stimulus	A7Q8K0	Q20BD1			5_660244_660761		EV227781 EV231836 EV230011 EV229258 EV227818
GSVIVP00033080001	CK240493	pathogenesis protein 10.3 [Vitis quinquangularis]		defense	no			IPR000916	GO:0006952; GO:0009607	defense response; response to biotic stimulus	A7Q8J7	Q20BD3			5_655517_655995	Riparia hybrid	CK240493 EV234622 EV234620 EV234601 EV228228 CK240494
GSVIVP00024536001	TC57468	Aquaporin PIP2B	PIP2B	vv50101Channels_and_pores.xml_1.A.8	yes	1610982_at	AT2G37170	IPR012269; IPR000425	GO:0016021; GO:0006810; GO:0005215	integral to membrane; transport; transporter activity	Q2HZF5	Q2HZF5	CF214253	0	6_3566724_3568318	shuttleworthii		CD799320 TC53235 CF605067 CF604744 TC69827	1614916_at
GSVIVP00011918001	GSVIVP00011918001	flavonoid 3',5'-hydroxylase [Vitis vinifera]	1.14.13.88	vv10941Flavonoid_biosynthesis.xml	yes		AT5G07990	IPR001128; IPR002401	GO:0009055; GO:0020037; GO:0005506; GO:0004497; GO:0055114	electron carrier activity; heme binding; iron ion binding; monooxygenase activity; oxidation reduction	A7R1F8	Q2I0B7			Unrandom_76422756_76424687
GSVIVP00033089001	EV236525	pathogenesis protein 10 [Vitis vinifera]		defense	no			IPR000916	GO:0006952; GO:0009607	defense response; response to biotic stimulus	A7Q8K4	Q2I305			5_674541_675500	hybrid	EV236525 EV235817 EV233438 EV232076 EV231787 EV231656 EV228881 EV228240
GSVIVP00031113001	TC51806	Beta-pyrazolylalanine synthase	2.5.1.51	vv10272Cysteine_metabolism.xml	yes	1611652_s_at	AT4G14880	IPR001216; IPR005856; IPR005859; IPR001926	GO:0006535; GO:0004124; GO:0030170; GO:0016740	cysteine biosynthetic process from serine; cysteine synthase activity; pyridoxal phosphate binding; transferase activity	A5AFH5	Q2I306	CF208983	VITISV_033255	14_5931914_5938241	Riparia shuttleworthii hybrid	CK592821 EV241616 EV234915 EV229746 EV228019 CK592822	TC67151 TC62649 CB917162
GSVIVP00015265001	TC54348	pollen Ole e 1 allergen and extensin		allergen	no	1608493_at	AT4G08685	IPR006040; IPR006041			A5BPK1	Q2I307	CF516947	VITISV_029644	18_4083226_4085940	shuttleworthii		TC68079
GSVIVP00024994001	TC67583	RUB1 conjugating enzyme (RCE1)	K10579 RCE1	vv30003Auxin_signaling.xml vv24120Ubiquitin_mediated_proteolysis.xml	yes	1619995_at	AT2G18600	IPR015580; IPR016135; IPR000608	GO:0051246; GO:0019787; GO:0006512	regulation of protein metabolic process; small conjugating protein ligase activity; ubiquitin cycle	A7PV02	Q2I309	BQ796015	0	4_12513467_12524604			TC52145 CF609472
GSVIVP00032040001	TC67757	RNA recognition motif (RRM)-containing protein		Unknown	no	1613739_at	AT4G10110	IPR012677; IPR000504	GO:0003676; GO:0000166	nucleic acid binding; nucleotide binding	A7Q7X6	Q2I310	BQ795771	0	18_15201699_15205990			DV222675
GSVIVP00016457001	TC65421	Auxin-binding protein ABP19a precursor	ABP19	vv30003Auxin_signaling.xml	yes	1612090_s_at	AT5G20630	IPR006045; IPR001929; IPR014710	GO:0048046; GO:0030145; GO:0045735	apoplast; manganese ion binding; nutrient reservoir activity	A7PDY2	Q2I311	CF373367	VITISV_017918	11_943523_944495	aestivalis shuttleworthii hybrid arizonica_x_rupestris		DV222277 TC66177 CA817756 TC66886
GSVIVP00015936001	TC64030	L-isoaspartate-O-methyl transferase	2.1.1.77	vv10271Methionine_metabolism.xml	yes	1621909_at	AT3G48330	IPR000682	GO:0006464; GO:0004719	protein modification process; protein-L-isoaspartate (D-aspartate) O-methyltransferase activity	A7PCN2	Q2I312	CD713756	0	17_11568085_11571478			TC52253 TC53740
GSVIVP00036641001	CF206017	cyclase		Unclear	no	1622361_s_at	AT4G35220	IPR007325			A7P9N8	Q2I313	CF206017	VITISV_019336	3_5942674_5947400	Riparia shuttleworthii hybrid	CO168426 EV242039 EV241943 EV241901 EV240862 EV239366 EV238621 EV231323 EV229867 CO408202	TC53458 CB911570 TC69243 TC64683	1621024_at
GSVIVP00017679001	EV239618	ribulose-1,5-bisphophate carboxylase/oxygenase small subunit [Vitis pseudoreticulata]	4.1.1.39	vv10710Carbon_fixation.xml	yes	1616847_s_at	AT1G67090	IPR000894	GO:0015977; GO:0009573; GO:0004497; GO:0055114; GO:0009853; GO:0015979; GO:0016984	carbon utilization by fixation of carbon dioxide; chloroplast ribulose bisphosphate carboxylase complex; monooxygenase activity; oxidation reduction; photorespiration; photosynthesis; ribulose-bisphosphate carboxylase activity	A5C718	Q2I314	CF202285		17_3615275_3616241	aestivalis shuttleworthii arizonica_x_ rupestris hybrid	EV239618 EV243147 EV243107 EV242821 EV242147 EV241839 EV240670	CF204544 CB343503 CF369029 CF568996 CA810185 CB343304 CB339871 TC66788 CB340848 TC64044 CF203025 CF204350 TC71209 CB341357 CB343156 CB342675 TC68454 CB341959 CF202280 CF203033 CA809963 TC52496 CB340259 CF202708 CB345442 CB345339	1613936_x_at 1618020_x_at 1619608_at 1612848_x_at 1609320_x_at 1621345_x_at 1613337_x_at 1610124_at 1609380_x_at 1620380_x_at 1617102_at
GSVIVP00026945001	TC53731	BTI1 (VIRB2-INTERACTING PROTEIN 1)		protein fate	no	1622056_s_at	AT4G23630	IPR003388	GO:0005783	endoplasmic reticulum	A7PZN6	Q2L7C0	CD798214	0	15random_3323596_3326749	shuttleworthii arizonica_x_ rupestris	EV231518 EV240346 EV236575 EV235751 EV232473	TC55196 CD802406 TC52545 CX016305 CF519232	1616036_at
GSVIVP00025003001	TC51826	Unknown protein		Unknown	no	1609574_at	AT1G19330				A7PV10	Q2L7C1	CF212064	VITISV_043162	4_12416476_12419952		EV227944	DT025665	1607061_at
GSVIVP00014631001	CB339849	Unknown protein		Unknown	no	1608264_at	AT5G65650	IPR010608			A7NTE0	Q2L7C2	CB339849	0	18_10404366_10406702	shuttleworthii		TC65082 TC54767
GSVIVP00016177001	TC58679	zinc finger (C3HC4-type RING finger)	ZFC3HC4_161	vv60078other_zf-C3HC4.xml	yes	1614645_at	AT3G48070	IPR001841; IPR013083	GO:0005515; GO:0008270	protein binding; zinc ion binding	A7PD85	Q2L7C3	CB917806	0	17_8650837_8652573			TC60899	1622318_at 1618427_at
GSVIVP00025382001	TC53648	Unknown protein		Unknown	no	1610268_s_at	AT2G42130				A7PVW4	Q2L7C4	CB978436	VITISV_040863	8_19254519_19259435	aestivalis shuttleworthii arizonica_x_ rupestris hybrid	EV243063	TC68343 DT036769 DT030640
GSVIVP00022106001	TC59968	UDP-D-apiose/UDP-D-xylose synthase	4.1.1.35	vv10500Starch_and_sucrose_metabolism.xml vv10520Nucleotide_sugars_metabolism.xml	yes	1614681_at	AT1G08200	IPR001509; IPR016040	GO:0003824; GO:0044237; GO:0050662	catalytic activity; cellular metabolic process; coenzyme binding	A7PQK8	Q2LAM6	CF609704	0	6_23021797_23025276	Riparia shuttleworthii hybrid	CO058916 CO058917	TC70158 TC54523 CF206571	1616159_x_at 1616383_at
GSVIVP00015560001	TC70596	cell division protease FtsH	K03798	vv50133Primary_Active_Transporter_cat_A9_to_A18.xml	yes	1619317_at	AT5G42270	IPR003593; IPR003959; IPR003960; IPR005936; IPR011546; IPR000642	GO:0005524; GO:0016021; GO:0004222; GO:0017111; GO:0030163; GO:0006508; GO:0008270	ATP binding; integral to membrane; metalloendopeptidase activity; nucleoside-triphosphatase activity; protein catabolic process; proteolysis; zinc ion binding	A7NVT2	Q2LAM7	CF516706	VITISV_000978	18_1187143_1190287		EV239220	TC52619 TC58484 CB007271	1617088_at
GSVIVP00020267001	AB073016	myb domain protein 14	MYB14_3	vv60044MYB.xml	yes	1618260_s_at	AT3G23250	IPR012287; IPR014778; IPR015495; IPR001005	GO:0003677; GO:0005634; GO:0045449	DNA binding; nucleus; regulation of transcription	A5BKG2	Q2MV77	AB073016	VITISV_029015	5_7908863_7910462			TC68932 CA812916 TC62118	1621784_at
GSVIVP00009898001	GSVIVP00009898001	myb VvMYBA1	VvMYBA1_4	vv60044MYB.xml	yes		AT1G66380	IPR012287; IPR014778; IPR015495; IPR001005	GO:0003677; GO:0005634; GO:0045449	DNA binding; nucleus; regulation of transcription	A7R7A7	Q2MV90			Unrandom_135757338_135757972
GSVIVP00019744001	NP1448979	myb domain protein 61	MYB61_3	vv60044MYB.xml	yes		AT1G09540	IPR012287; IPR014778; IPR015495; IPR001005	GO:0003677; GO:0005634; GO:0045449	DNA binding; nucleus; regulation of transcription	A7NW13	Q2MV93	ZZZZZZZZZZZZZZZZZZ	0	5_2777145_2778204		EV237850	CD802136
GSVIVP00038070001	TC59241	Brassinosteroid-6-oxidase	K09590	vv10905Brassinosteroid_biosynthesis.xml	yes	1608099_at	AT3G30180	IPR001128	GO:0009055; GO:0020037; GO:0005506; GO:0004497	electron carrier activity; heme binding; iron ion binding; monooxygenase activity	A7PAD5	Q2MZW1	CD800698	VITISV_029635	14_12635175_12636845			CB912432
GSVIVP00006512001	TC62645	spermine synthase	2.5.1.22	vv10220Urea_cycle_and_metabolism_of_amino_groups.xml	yes	1609980_a_at	AT5G53120	IPR001045	GO:0016740	transferase activity	A7QTW6	Q2PEM7	CA818363	VITISV_020278	Unrandom_39499902_39507953	aestivalis shuttleworthii	EV236160	TC58547 CN545596
GSVIVP00021193001	EV241080	S-adenosylmethionine decarboxylase proenzyme [Vitis vinifera]	4.1.1.50	vv10220Urea_cycle_and_metabolism_of_amino_groups.xml vv10271Methionine_metabolism.xml	yes		AT3G25570	IPR001985; IPR016067	GO:0004014; GO:0008295; GO:0006597	adenosylmethionine decarboxylase activity; spermidine biosynthetic process; spermine biosynthetic process	A7PNC7	Q2PEM9			1_12365739_12367386	shuttleworthii	EV241080
GSVIVP00015347001	TC66577	Flavonol synthase	1.14.11.23	vv10941Flavonoid_biosynthesis.xml	yes	1608791_at	AT5G08640	IPR005123	GO:0005506; GO:0055114; GO:0016491	iron ion binding; oxidation reduction; oxidoreductase activity	A7NV93	Q2PGC5	CB978059	VITISV_029566	18_3266850_3268953	aestivalis shuttleworthii		TC59043
GSVIVP00015339001	NP1449105	Flavonol synthase	1.14.11.23	vv10941Flavonoid_biosynthesis.xml	yes		AT5G08640	IPR005123	GO:0016491	oxidoreductase activity	A7NV86	Q2PGC6	ZZZZZZZZZZZZZZZZZZ	VITISV_018904	18_3314260_3316013
GSVIVP00015343001	TC60553	Flavonol synthase	1.14.11.23	vv10941Flavonoid_biosynthesis.xml	yes	1618551_at	AT5G08640	IPR005123	GO:0005506; GO:0055114; GO:0016491	iron ion binding; oxidation reduction; oxidoreductase activity	A7NV90	Q2PHJ7	CF372975	VITISV_019836	18_3295323_3297966	aestivalis shuttleworthii		CA812992 CA813812
GSVIVP00015340001	NP1449107	Flavonol synthase	1.14.11.23	vv10941Flavonoid_biosynthesis.xml	yes		AT5G08640	IPR005123	GO:0005506; GO:0055114; GO:0016491	iron ion binding; oxidation reduction; oxidoreductase activity	A5BWA7	Q2PHK4	ZZZZZZZZZZZZZZZZZZ	VITISV_018903	18_3311121_3312959	shuttleworthii
GSVIVP00015342001	TC62110	Flavonol synthase	1.14.11.23	vv10941Flavonoid_biosynthesis.xml	yes	1621907_at	AT5G08640	IPR005123	GO:0005506; GO:0055114; GO:0016491	iron ion binding; oxidation reduction; oxidoreductase activity	A7NV89	Q2PHK5	AY257979	0	18_3306240_3307448	shuttleworthii			1618011_at
GSVIVP00027221001	TC54888	Beta-1,2-xylosyltransferase	2.4.2.38	vv11030Glycan_structures-biosynthesis1.xml	yes	1616826_at	AT5G55500				A7P0G5	Q2UVB4	CB976610	0	19_7582362_7586728			TC70493 CB007080	1620579_at
GSVIVP00038768001	TC64719	myb VvMYBA3 [Vitis vinifera]	VvMYBA3	vv60044MYB.xml	yes		AT1G66380	IPR012287; IPR014778; IPR015495; IPR001005	GO:0003677; GO:0005634; GO:0045449	DNA binding; nucleus; regulation of transcription	A7QHG9	Q2VA77	ZZZZZZZZZZZZZZZZZZ	0	2_12516756_12517438			DT038669
GSVIVP00038762001	AB073013	myb VvMYBA1	VvMYBA1_5	vv60044MYB.xml	yes	1620959_s_at		IPR012287; IPR014778; IPR015495	GO:0003677; GO:0045449	DNA binding; regulation of transcription	A7QHG4	Q2VA85	AB073013	VITISV_019104	2_12448352_12449010			TC64356 TC52547	1615798_at
GSVIVP00005094001	TC52355	lipocalin, Temperature-induced	K03098	Cellular Processes and Signaling	no	1616503_s_at	AT5G58070	IPR012674; IPR002345; IPR013208; IPR002446	GO:0005488; GO:0006810; GO:0005215	binding; transport; transporter activity	Q38JC9	Q38JC9	CB973211	VITISV_025332	Unrandom_99726533_99727582	shuttleworthii hybrid	EV233776 EV233831	CD003739
GSVIVP00016215001	GSVIVP00016215001	flavonoid 3'-hydroxylase [Vitis vinifera]	1.14.13.21	vv10941Flavonoid_biosynthesis.xml	yes		AT5G07990	IPR001128; IPR002401	GO:0009055; GO:0020037; GO:0005506; GO:0004497; GO:0055114	electron carrier activity; heme binding; iron ion binding; monooxygenase activity; oxidation reduction	A5C6P2	Q3C214			17_8135555_8137842
GSVIVP00021405001	DT014704	glyoxal oxidase		Unclear	no		AT3G53950	IPR015202; IPR015916; IPR009880; IPR013783			A7PNV4	Q3HRQ2	ZZZZZZZZZZZZZZZZZZ	VITISV_024374	8_14358707_14360278			TC58577
GSVIVP00036363001	TC61955	isoflavone reductase	1.3.1.45	vv10943Isoflavonoid_biosynthesis.xml	yes	1611389_at	AT4G39230	IPR016040; IPR008030	GO:0005488; GO:0003824; GO:0006808; GO:0016564	binding; catalytic activity; regulation of nitrogen utilization; transcription repressor activity	A7P8Z4	Q3KN67	BG273763	0	3_3432207_3436730			TC52848 CN548229	1618991_s_at
GSVIVP00036358001	TC57464	isoflavone reductase	1.3.1.45	vv10943Isoflavonoid_biosynthesis.xml	yes	1610923_a_at	AT4G39230	IPR016040; IPR008030	GO:0005488; GO:0003824; GO:0006808; GO:0016564	binding; catalytic activity; regulation of nitrogen utilization; transcription repressor activity	A7P8Y9	Q3KN68	CD710821	0	3_3402153_3406430	shuttleworthii		TC57640
GSVIVP00014594001	TC53862	Isoflavone reductase protein 4	1.3.1.45	vv10943Isoflavonoid_biosynthesis.xml	yes	1609045_at	AT1G75280	IPR016040; IPR008030	GO:0005488; GO:0003824; GO:0006808; GO:0016564	binding; catalytic activity; regulation of nitrogen utilization; transcription repressor activity	A7NTA7	Q3KN69	CF214620	0	18_10709733_10711512			TC51797
GSVIVP00019233001	CF205705	isoflavone reductase	1.3.1.45	vv10943Isoflavonoid_biosynthesis.xml	yes	1617421_at	AT1G75280	IPR016040; IPR008030	GO:0005488; GO:0003824; GO:0006808; GO:0016564	binding; catalytic activity; regulation of nitrogen utilization; transcription repressor activity	A5AXI7	Q3KN70	CF205705	VITISV_043370	7_14958417_14960993	shuttleworthii hybrid		TC67424	1612436_s_at
GSVIVP00038634001	TC65811	Isoflavone reductase protein 2	1.3.1.45	vv10943Isoflavonoid_biosynthesis.xml	yes	1617756_at	AT1G75280	IPR016040; IPR008030	GO:0005488; GO:0003824; GO:0006808; GO:0016564	binding; catalytic activity; regulation of nitrogen utilization; transcription repressor activity	A7QH60	Q3KN71	CF512556	0	3_7776021_7778654	shuttleworthii		CB981493 DT010443 TC61430 TC59491	1617409_at
GSVIVP00038746001	TC65691	pinoresinol-lariciresinol reductase	PLR	vv10940Phenylpropanoid_biosynthesis.xml	yes	1610853_at	AT1G32100	IPR016040; IPR008030	GO:0005488; GO:0003824; GO:0006808; GO:0016564	binding; catalytic activity; regulation of nitrogen utilization; transcription repressor activity	A5B3A6	Q3KN72	CF213516	VITISV_028545	2_12200923_12204690			TC51949
GSVIVP00037199001	TC53702	ubiquitin A-52 residue ribosomal protein fusion product 1	K02927	vv23010Ribosome.xml	yes	1617593_at	AT3G52590	IPR000626	GO:0006464	protein modification process	A7QEY0	Q3KN73	CF215049	0	16_7563527_7566796	aestivalis shuttleworthii arizonica_x_ rupestris	EV227843 EV239794
GSVIVP00016219001	TC60775	Heat shock protein 101	HSP101	vv50109_Incompletely_Characterized_Transport_Systems.xml_9.A.34	yes	1615503_at	AT1G74310	IPR003593; IPR003959; IPR013093; IPR001270; IPR004176	GO:0005524; GO:0017111; GO:0005515; GO:0019538	ATP binding; nucleoside-triphosphatase activity; protein binding; protein metabolic process	A7PDC0	Q3L1D0	CF513922	VITISV_012280	17_8094332_8098846	shuttleworthii	EV239254	TC51914 TC56315 BM437943 CD714561 TC56211 CB350199 DT003728	1612094_at 1619243_at
GSVIVP00034185001	TC56057	Cell wall apoplastic invertase	3.2.1.26	vv10052Galactose_metabolism.xml vv10500Starch_and_sucrose_metabolism.xml	yes	1611027_at	AT3G13790	IPR001362; IPR013189; IPR013148	GO:0005975; GO:0004553	carbohydrate metabolic process; hydrolase activity, hydrolyzing O-glycosyl compounds	A7P6S6	Q3L7K5	CB978747	VITISV_003872	9_2103334_2107257	Riparia	EV229560 CK386851 EV231137
GSVIVP00019956001	EV235435	SUGAR TRANSPORTER 13	STP13	vv50121Porters_cat_1_to_6.xml	yes		AT5G26340	IPR007114; IPR005828; IPR003663; IPR005829	GO:0016021; GO:0022891; GO:0055085	integral to membrane; substrate-specific transmembrane transporter activity; transmembrane transport	Q3L7K6	Q3L7K6			5_4760129_4764785	aestivalis	EV235435
GSVIVP00030854001	GSVIVP00030854001	hexose transporter [Vitis vinifera]	VVHT4	vv50121Porters_cat_1_to_6.xml	yes		AT5G61520	IPR007114; IPR005828; IPR003663; IPR005829	GO:0016021; GO:0022891; GO:0055085	integral to membrane; substrate-specific transmembrane transporter activity; transmembrane transport	A7Q5A4	Q3L7K7			Unrandom_113352409_113355948
GSVIVP00022074001	GSVIVP00022074001	CBF transcription factor [Vitis vinifera]	CBF1_1	vv30008Ethylene_signaling.xml vv60003AP2_EREBP.xml	yes		AT4G25490	IPR002173; IPR001471	GO:0005634; GO:0006355; GO:0003700	nucleus; regulation of transcription, DNA-dependent; transcription factor activity	Q3L8J1	Q3L8J1			6_23457372_23458091
GSVIVP00028786001	CF200603	9,10[9',10']carotenoid cleavage dioxygenase [Vitis vinifera]	CCD	vv10906Carotenoid_biosynthesis.xml	yes		AT3G63520	IPR004294			A7Q290	Q3T4H1			13_14371816_14380673	hybrid
GSVIVP00025220001	TC66542	Anthraniloyal-CoA: methanol anthraniloyal transferase	AMAT	vv10400Phenylalanine_tyrosine_and_tryptophan_biosynthesis.xml	yes	1615067_s_at	AT5G17540	IPR003480			A7PVI1	Q3ZPN4	CF415037	0	9_12514580_12519847			TC70312 TC51858 TC67460 TC65045 CF603723 CF602976 TC67677 TC67976 TC65566 TC65364 TC64313 TC71108 CF604146 TC55420 TC68132 TC59557	1620222_x_at 1609846_a_at 1606852_at
GSVIVP00014303001	TC63091	Alcohol dehydrogenase 1	1.1.1.1	vv10010glycolysis.xml vv10071Fatty_acid_metabolism.xml vv10350Tyrosine_metabolism.xml	yes	1614086_at	AT1G77120	IPR013154; IPR002085; IPR013149; IPR002328	GO:0055114; GO:0016491; GO:0008270	oxidation reduction; oxidoreductase activity; zinc ion binding	A7NSK8	Q43690	AF194173	VITISV_043875	18_13365805_13368426	arizonica_x_ rupestris
GSVIVP00000656001	CF202363	glutamate synthase (GLU1), ferredoxin-dependent	1.4.7.1	vv10910Nitrogen_metabolism.xml	yes	1609754_s_at	AT5G04140	IPR013785; IPR000583; IPR002932; IPR006982; IPR002489	GO:0006537; GO:0015930	glutamate biosynthetic process; glutamate synthase activity	A7QJI8	Q43859	CF202363	0	8_18168375_18210219	hybrid	EV238637	CF206347 X98542 NP596448 TC62036 TC70231 CF211195	1619073_at 1607391_at 1607716_at 1611209_at
GSVIVP00009478001	TC51938	Alanine transaminase.	2.6.1.2	vv10251Glutamate_metabolism.xml vv10252Alanine_and_aspartate_metabolism.xml vv10710Carbon_fixation.xml	yes	1606795_at	AT1G70580	IPR001176; IPR004839; IPR015421; IPR015422	GO:0016847; GO:0009058; GO:0030170; GO:0016769	1-aminocyclopropane-1-carboxylate synthase activity; biosynthetic process; pyridoxal phosphate binding; transferase activity, transferring nitrogenous groups	A7QY00	Q45RS4	CB339217	VITISV_023686	Unrandom_58101399_58108663	aestivalis shuttleworthii hybrid	EV236537	CA811489 TC53170 CB970297	1618004_s_at
GSVIVP00027024001	CF607715	autophagy protein Apg6	ATG6	vv24140Regulation_of_autophagy.xml	yes	1612066_at	AT3G61710	IPR007243	GO:0006914	autophagy	A7PZV4	Q4A183	CF607715	0	15random_3928039_3933859			TC64576
GSVIVP00002302001	TC51724	SUCROSE-PROTON SYMPORTER 2 SUC2	SUC2	vv50121Porters_cat_1_to_6.xml	yes	1615697_at	AT1G22710	IPR005828; IPR005989	GO:0005887; GO:0008515; GO:0015770	integral to plasma membrane; sucrose transmembrane transporter activity; sucrose transport	Q4JLW1	Q4JLW1	AF021810	VITISV_020809	Unrandom_20463408_20465802			DT012984 CB922949 CB976057
GSVIVP00002919001	TC65400	TONOPLAST MONOSACCHARIDE TRANSPORTER2	TMT2	vv50121Porters_cat_1_to_6.xml	yes	1619691_at	AT4G35300	IPR007114; IPR005828; IPR003663; IPR005829	GO:0016021; GO:0022891; GO:0055085	integral to membrane; substrate-specific transmembrane transporter activity; transmembrane transport	Q4U339	Q4U339	CB972713	VITISV_024656	18_593142_598663	Riparia shuttleworthii	CO408194	TC62520 TC69248 CB972646 CF207463	1615257_at
GSVIVP00005628001	TC52228	Hexose transporter 7	VVHT7	vv50121Porters_cat_1_to_6.xml	yes	1620670_at	AT4G02050	IPR007114; IPR005828; IPR003663; IPR005829	GO:0016021; GO:0022891; GO:0055085	integral to membrane; substrate-specific transmembrane transporter activity; transmembrane transport	A7QS11	Q4VKD0	CB977350	VITISV_009589	Unrandom_33666349_33670069	hybrid		DT024597
GSVIVP00019830001	TC66433	Na+/H+ antiporter isoform 2	NHX2	vv50124Porters_cat_30_to_64.xml	yes	1611198_s_at	AT3G05030	IPR006153; IPR004709	GO:0016021; GO:0006885; GO:0006814; GO:0015385	integral to membrane; regulation of pH; sodium ion transport; sodium:hydrogen antiporter activity	A5BKR5	Q4VT46	CF413741	VITISV_010931	5_3577868_3593303	hybrid		CF201222	1612031_at 1615640_at
GSVIVP00032481001	TC52711	RD22		Dehydration-responsive	no	1616426_at	AT5G25610	IPR004873			A7P5C8	Q4VT47	BQ792444	VITISV_004492	4_3271788_3273478	aestivalis shuttleworthii	EV227939 EV241714 EV240768 EV239124 EV238423 EV238136 EV238058 EV232540 EV230023 EV229280	TC56061 TC52220 TC63888 CB343291 BM438035 CB349697 CF609492
GSVIVP00030282001	TC55506	Leucoanthocyanidin reductase 1	1.17.1.3	vv10941Flavonoid_biosynthesis.xml	yes	1620688_at	AT1G75290	IPR016040; IPR008030	GO:0005488; GO:0003824; GO:0006808; GO:0016564	binding; catalytic activity; regulation of nitrogen utilization; transcription repressor activity	Q4W2K5	Q4W2K5	CF207329	0	1_2619277_2622652	Riparia shuttleworthii hybrid	CN725606 EV241110 CN725609 CN725608 CN725607	CF204728	1608775_at
GSVIVP00017628001	CK138122	leucoanthocyanidin reductase	1.17.1.3	vv10941Flavonoid_biosynthesis.xml	yes	1615174_s_at	AT4G39230	IPR016040; IPR008030	GO:0005488; GO:0003824; GO:0006808; GO:0016564	binding; catalytic activity; regulation of nitrogen utilization; transcription repressor activity	A7PGP1	Q4W2K6	CK138122	0	17_4270724_4273655	aestivalis Riparia	CK138122	TC68741 TC54322 CF609892 TC61972	1608212_at
GSVIVP00038247001	TC66367	Hexose transporter, Plastid	VVPGLT	vv50121Porters_cat_1_to_6.xml	yes	1622433_at	AT5G16150	IPR007114; IPR005828; IPR003663; IPR005829	GO:0016021; GO:0022891; GO:0055085	integral to membrane; substrate-specific transmembrane transporter activity; transmembrane transport	A7PAT0	Q539E7	CB969750	VITISV_025462	14_9924542_9932555	shuttleworthii	EV234968
GSVIVP00036222001	CF205104	Endochitinase 1, basic	3.2.1.14	vv10530Aminosugars_metabolism.xml	yes	1617430_s_at	AT3G12500	IPR001002; IPR016283; IPR000726	GO:0016998; GO:0008061; GO:0006032; GO:0004568	cell wall catabolic process; chitin binding; chitin catabolic process; chitinase activity	Q546P8	Q546P8	CF205104	VITISV_016509	3_2444238_2445641	Riparia shuttleworthii hybrid	CK229822 CK592841 CK592840 CK229829 CK229828 CK229827 CK229826 CK229825 CK229824 CK229823	TC51704	1620505_at 1607647_at
GSVIVP00023496001	TC69505	Glutathione S-transferase 26 GSTF12	2.5.1.18	vv10480Glutathione_metabolism.xml	yes	1615117_a_at	AT5G17220	IPR010987; IPR004046; IPR004045; IPR012335	GO:0004364	glutathione transferase activity	Q56AY1	Q56AY1	CB980625	0	Unrandom_110475572_110478715	shuttleworthii		TC70725 CF603485 TC55914	1619917_s_at 1614658_a_at
GSVIVP00033429001	TC55561	Farnesyl diphosphate synthase	2.5.1.10	vv10100Biosynthesis_of_steroids.xml vv10900Terpenoid_biosynthesis.xml	yes	1621231_at	AT4G17190	IPR000092; IPR008949	GO:0008299; GO:0016740	isoprenoid biosynthetic process; transferase activity	A7Q9D4	Q56CY4	BQ794787	0	19_9083519_9087844	shuttleworthii	EV233454 EV233473	CD801921 TC58822
GSVIVP00024797001	TC66581	myb domain protein 5	MYB5_1	vv60044MYB.xml	yes		AT3G13540	IPR012287; IPR014778; IPR015495; IPR001005	GO:0003677; GO:0005634; GO:0045449	DNA binding; nucleus; regulation of transcription	A7P073	Q58QD0	ZZZZZZZZZZZZZZZZZZ	0	6_728440_729634	shuttleworthii		DT021270
GSVIVP00037468001	TC63363	CBL-interacting protein kinase 10 (CIPK10)		Signal	no	1606670_at	AT5G58380	IPR004041; IPR000719; IPR017441; IPR017442; IPR008271; IPR002290	GO:0005524; GO:0006468; GO:0004674; GO:0007165	ATP binding; protein amino acid phosphorylation; protein serine/threonine kinase activity; signal transduction	A7QFL3	Q58T35	CF214062	0	8_9275790_9279157	Shuttleworthii		TC53057 CB915452	1618045_at
GSVIVP00031140001	TC68194	Ribosomal protein S3A (RPS3aB) 40S	K02984	vv23010Ribosome.xml	yes	1613860_s_at	AT4G34670	IPR001593	GO:0005840; GO:0003735; GO:0006412	ribosome; structural constituent of ribosome; translation	A7Q5X9	Q58T36	CF512506	0	14_6355137_6357606	aestivalis shuttleworthii hybrid	EV227869 EV239428 EV237448 EV235166 EV235001 EV234946 EV233901 EV233637 EV231151 EV228199 EV239488 EV240074 EV240504	TC68313 DV220180 CB971434
GSVIVP00023591001	TC62306	Transport inhibitor response 1	TIR1	vv30003Auxin_signaling.xml	yes		AT3G62980	IPR001810; IPR001611; IPR013101	GO:0005515	protein binding	A7PTZ1	Q58T37	ZZZZZZZZZZZZZZZZZZ	VITISV_036655	7_2721129_2725047
GSVIVP00021482001	BQ799010	AUX1 protein	AUX1	vv50004Auxin_transport.xml vv50123Porters_cat_18_to_29.xml	yes		AT2G38120	IPR013057	GO:0016021	integral to membrane	A7PP23	Q58T38	ZZZZZZZZZZZZZZZZZZ	VITISV_038019	8_15045910_15050088	shuttleworthii		CF606040
GSVIVP00032026001	TC60623	Sucrose-phosphate synthase 1	2.4.1.14	vv10500Starch_and_sucrose_metabolism.xml	yes	1614674_at	AT4G10120	IPR001296; IPR006380; IPR012819	GO:0009058; GO:0005985; GO:0046524	biosynthetic process; sucrose metabolic process; sucrose-phosphate synthase activity	A7Q7W4	Q5EEP9	BQ797294	0	18_14957729_14964519			CF604068
GSVIVP00012503001	NP1395943	WRKY DNA-binding protein 3	WRKY3	vv60066WRKY.xml	yes	1614783_at	AT2G03340	IPR003657	GO:0005634; GO:0006355; GO:0043565; GO:0003700	nucleus; regulation of transcription, DNA-dependent; sequence-specific DNA binding; transcription factor activity	A7R1Z5	Q5IY47	CF202729	VITISV_027325	Unrandom_79241451_79255610
GSVIVP00031332001	TC51867	Homogenitisate geranylgeranyl transferase	K09833	vv10100Biosynthesis_of_steroids.xml	yes	1618836_at	AT2G18950	IPR000537	GO:0016021; GO:0004659	integral to membrane; prenyltransferase activity	A7Q6B8	Q5PT36	BQ798755	VITISV_043992	11_12201118_12218143		EV231008
GSVIVP00020301001	CF202469	HrBP1-1 PAP/fibrillin family	K06825	Cellular Processes and Signaling	no	1607276_at	AT3G23400	IPR006843	GO:0005198	structural molecule activity	A7NXE6	Q5QJA4	CF202469	VITISV_002805	5_8480285_8483011	aestivalis hybrid		TC66423 TC70181
GSVIVP00019494001	CF204374	zeaxanthin epoxidase (ZEP) (ABA1)	1.14.13.90_1	vv10906Carotenoid_biosynthesis.xml vv60028FHA.xml	yes	1606913_at	AT5G67030	IPR003953; IPR000253; IPR003042; IPR017079	GO:0009055; GO:0008152; GO:0016491	electron carrier activity; metabolic process; oxidoreductase activity	A7PLA2	Q5SGC9	CF204374	VITISV_011317	7_11918674_11926449	hybrid		TC55939	1618171_s_at 1622795_at
GSVIVP00028310001	TC55375	9-cis-epoxycarotenoid dioxygenase 2	1.13.11.51	vv10906Carotenoid_biosynthesis.xml vv30001ABA_signaling.xml	yes		AT1G30100	IPR004294			A7Q148	Q5SGD0	ZZZZZZZZZZZZZZZZZZ	VITISV_002243	10_3218097_3219747
GSVIVP00000988001	TC57089	9-cis-epoxycarotenoid dioxygenase 2	1.13.11.51	vv10906Carotenoid_biosynthesis.xml vv30001ABA_signaling.xml	yes	1606788_s_at	AT3G14440	IPR004294			A7QK69	Q5SGD1	BQ798105	VITISV_018449	19_10582479_10595524	Shuttleworthii hybrid		CF204720	1608022_at
GSVIVP00019781001	TC51768	Alpha-1,6-xylosyltransferase	2.4.2.39	vv40006cell_wall.xml	yes	1622353_at	AT4G02500	IPR008630	GO:0016021; GO:0016758	integral to membrane; transferase activity, transferring hexosyl groups	A7NW49	Q5TIN5	BQ800489	VITISV_027412	5_3105908_3107260			CB973114	1615037_at
GSVIVP00029966001	GSVIVP00029966001	apocytochrome b	K00412	vv10190Oxidative_phosphorylation.xml vv50135Primary_Active_Transporter_cat_D3_to_E2.xml	yes		ATMG00220	IPR016175; IPR005797	GO:0009055; GO:0016021; GO:0016491; GO:0022904; GO:0006810	electron carrier activity; integral to membrane; oxidoreductase activity; respiratory electron transport chain; transport	A7Q535	Q645H4			Unrandom_115604178_115605563
GSVIVP00026979001	TC52407	ubiquitin-conjugating enzyme E2 D/E	K06689	vv24120Ubiquitin_mediated_proteolysis.xml	yes	1606924_a_at	AT1G64230	IPR016135; IPR000608	GO:0051246; GO:0019787; GO:0006512	regulation of protein metabolic process; small conjugating protein ligase activity; ubiquitin cycle	A5BM41	Q66N67	CF518716	VITISV_039341	15random_3537649_3545973	aestivalis Riparia shuttleworthii arizonica_x_ rupestris hybrid	CK138127 EV241040 EV240366 EV233502 EV227884 CK387014 CK387013	TC67297 CF205974	1612192_s_at 1610443_at 1615320_x_at 1622303_at
GSVIVP00024047001	TC58490	Ubiquitin activating enzyme E1	K03178	vv24120Ubiquitin_mediated_proteolysis.xml	yes	1608703_at	AT2G30110	IPR016040; IPR000594; IPR000127; IPR000011	GO:0005524; GO:0016874; GO:0008641; GO:0006512	ATP binding; ligase activity; small protein activating enzyme activity; ubiquitin cycle	A7NYA8	Q66N68	CF510814	0	6_7744024_7755643	shuttleworthii		TC65789 TC60228 CO818602 TC67517
GSVIVP00035048001	CF201459	proteasome 20S beta subunit E1 (PBE1) (PRCE)	K02737	vv23050Proteasome.xml	yes	1621447_s_at	AT3G26340	IPR000243; IPR001353; IPR016050	GO:0005634; GO:0005839; GO:0004298; GO:0006511	nucleus; proteasome core complex; threonine-type endopeptidase activity; ubiquitin-dependent protein catabolic process	A7QBN4	Q66N69	CF201459	0	1random_2918513_2924528	shuttleworthii arizonica_x_ rupestris hybrid	EV239968	CF603145 TC60588	1611607_at
GSVIVP00033984001	TC60568	proteasome 26S AAA-ATPase subunit (RPT1a)	K03061	vv23050Proteasome.xml	yes	1609881_at	AT1G53750	IPR005937; IPR003593; IPR003959; IPR003960	GO:0005524; GO:0005737; GO:0017111; GO:0005634; GO:0030163	ATP binding; cytoplasm; nucleoside-triphosphatase activity; nucleus; protein catabolic process	A7P698	Q66N70	BQ792085	VITISV_027893	9_156798_170594	shuttleworthii	EV238935	TC68282
GSVIVP00022223001	TC60651	glucan endo-1,3-beta-glucosidase, acidic isoform precursor	3.2.1.39	vv10500Starch_and_sucrose_metabolism.xml	yes	1619916_s_at	AT3G57240	IPR000490; IPR013781	GO:0005975; GO:0043169; GO:0004553	carbohydrate metabolic process; cation binding; hydrolase activity, hydrolyzing O-glycosyl compounds	A7PQW3	Q69D51	CD715143	0	6_21499169_21501237	hybrid	EV228232	DT008433
GSVIVP00034893001	TC60835	actin 7 (ACT7) / actin 2	ACT7	vv44810Regulation_of_actin_cytoskeleton.xml	yes	1606368_s_at	AT5G09810	IPR004001; IPR004000	GO:0005524; GO:0005737; GO:0005856; GO:0005515; GO:0005198	ATP binding; cytoplasm; cytoskeleton; protein binding; structural molecule activity	A5BN09	Q6B4V2	CF208516	VITISV_043951	4_16777019_16780120	shuttleworthii hybrid	EV227849 EV242263 EV241578 EV235317 EV233881 EV232667 EV228485	TC53607	1611043_at
GSVIVP00009228001	TC54664	Stilbene synthase	2.3.1.95	vv10940Phenylpropanoid_biosynthesis.xml	yes		AT5G13930	IPR012328; IPR001099; IPR011141; IPR016038	GO:0008415; GO:0009058	acyltransferase activity; biosynthetic process	A7QXK3	Q6BAE0	ZZZZZZZZZZZZZZZZZZ	VITISV_016536	Unrandom_57037166_57039068
GSVIVP00009229001	TC52696	Stilbene synthase	2.3.1.95	vv10940Phenylpropanoid_biosynthesis.xml	yes		AT5G13930	IPR012328; IPR001099; IPR016038	GO:0008415; GO:0009058	acyltransferase activity; biosynthetic process	A7QXK4	Q6BAE5	ZZZZZZZZZZZZZZZZZZ	VITISV_026018	Unrandom_57045713_57047311	hybrid	EV232888
GSVIVP00009221001	GSVIVP00009221001	stilbene synthase 1 [Vitis vinifera]	2.3.1.95	vv10940Phenylpropanoid_biosynthesis.xml	yes		AT5G13930	IPR012328; IPR001099; IPR011141; IPR016038	GO:0008415; GO:0009058	acyltransferase activity; biosynthetic process	A7QXJ8	Q6BAI2			Unrandom_56999906_57001841
GSVIVP00008177001	GSVIVP00008177001	stilbene synthase [Vitis pseudoreticulata]	2.3.1.95	vv10940Phenylpropanoid_biosynthesis.xml	yes		AT5G13930	IPR012328; IPR001099; IPR011141; IPR016038	GO:0008415; GO:0009058	acyltransferase activity; biosynthetic process	A7R5U2	Q6BAI7			Unrandom_103949891_103951401
GSVIVP00007357001	TC52629	Stilbene synthase	2.3.1.95	vv10940Phenylpropanoid_biosynthesis.xml	yes		AT5G13930	IPR012328; IPR001099; IPR011141; IPR016038			A5C9M2	Q6BAN5	ZZZZZZZZZZZZZZZZZZ	VITISV_036852	16random_3883410_3884995		EV232790
GSVIVP00009223001	EV229826	stilbene synthase [Vitis vinifera]	2.3.1.95	vv10940Phenylpropanoid_biosynthesis.xml	yes		AT5G13930	IPR001099; IPR011141; IPR016038	GO:0008415; GO:0009058	acyltransferase activity; biosynthetic process	A7QXK0	Q6BAP9			Unrandom_57008302_57010205		EV229826
GSVIVP00009245001	EV229779	stilbene synthase [Vitis riparia]	2.3.1.95	vv10940Phenylpropanoid_biosynthesis.xml	yes		AT5G13930	IPR012328; IPR001099; IPR011141; IPR016038	GO:0008415; GO:0009058	acyltransferase activity; biosynthetic process	A7QXL5	Q6BAQ2			Unrandom_57162273_57164150		EV229779 EV230086 EV230082 EV230080 EV230076 EV230073 EV230071 EV230069 EV230065 EV230055 EV230088 EV230110 EV230112 EV230114
GSVIVP00031875001	GSVIVP00031875001	stilbene synthase [Vitis vinifera]	2.3.1.95	vv10940Phenylpropanoid_biosynthesis.xml	yes		AT5G13930	IPR012328; IPR001099; IPR016038	GO:0008415; GO:0009058	acyltransferase activity; biosynthetic process	A7Q7J7	Q6BAQ9			Unrandom_121731868_121733735
GSVIVP00031883001	TC60888	Stilbene synthase	2.3.1.95	vv10940Phenylpropanoid_biosynthesis.xml	yes		AT5G13930	IPR012328; IPR001099; IPR011141; IPR016038	GO:0008415; GO:0009058	acyltransferase activity; biosynthetic process	A7Q7K2	Q6BAW4	ZZZZZZZZZZZZZZZZZZ	VITISV_000121	Unrandom_121785900_121787178		EV233044	TC52672 TC57765 NP1227286
GSVIVP00007779001	TC60712	Stilbene synthase	2.3.1.95	vv10940Phenylpropanoid_biosynthesis.xml	yes		AT5G13930	IPR012328; IPR001099; IPR011141; IPR016038	GO:0008415; GO:0009058	acyltransferase activity; biosynthetic process	A7R5G2	Q6BAX4		0	Unrandom_100418349_100419957	hybrid	EV229694 EV231492
GSVIVP00015239001	TC53468	Hexose transporter HT2	VVHT2	vv50121Porters_cat_1_to_6.xml	yes	1614764_at	AT1G34580	IPR007114; IPR005828; IPR003663; IPR005829	GO:0016021; GO:0022891; GO:0055085	integral to membrane; substrate-specific transmembrane transporter activity; transmembrane transport	A7NUZ2	Q6BDD4	BQ794515	VITISV_026530	18_4309655_4315053
GSVIVP00038079001	TC55372	MADS-box APETALA 1	APETALA1_1	vv30009Flower_development.xml vv60042MADS.xml	yes	1621420_at	AT1G69120	IPR002487; IPR002100	GO:0005634; GO:0006355; GO:0043565; GO:0003700	nucleus; regulation of transcription, DNA-dependent; sequence-specific DNA binding; transcription factor activity	A7PAE3	Q6E6S6	AY275713	VITISV_032297	14_12518771_12539672	shuttleworthii arizonica_x_ rupestris		NP1131776
GSVIVP00003655001	TC53620	calcium-dependent protein kinase 4 CPK4	K00924	vv10562Inositol_phosphate_metabolism.xml	yes	1610635_at	AT4G09570	IPR011992; IPR002048; IPR000719; IPR017441; IPR017442; IPR008271; IPR002290	GO:0005524; GO:0005509; GO:0006468; GO:0004674	ATP binding; calcium ion binding; protein amino acid phosphorylation; protein serine/threonine kinase activity	A5BZ08	Q6EE27	CF214231	VITISV_011381	Unrandom_32065069_32080535	shuttleworthii		DT008203 CB914699
GSVIVP00022811001	TC65473	Germin protein 3		storage	no		AT5G39110	IPR006045; IPR001929; IPR014710	GO:0048046; GO:0030145; GO:0045735	apoplast; manganese ion binding; nutrient reservoir activity	A7PS89	Q6JVN1	ZZZZZZZZZZZZZZZZZZ	0	14_2904290_2905414			NP1131774
GSVIVP00000297001	TC68993	Gag-pol polyprotein		polyprotein	no			IPR001584	GO:0003677; GO:0015074	DNA binding; DNA integration	A7QIK4	Q6L974		VITISV_012368	9_7189715_7261541
GSVIVP00002059001	TC51692	(-)-a-terpineol synthase	VVTPS	vv10902Monoterpenoid_biosynthesis.xml	yes		AT3G25810	IPR001906; IPR005630; IPR008949	GO:0016829; GO:0000287; GO:0008152	lyase activity; magnesium ion binding; metabolic process	A7QMG6	Q6PWU2	ZZZZZZZZZZZZZZZZZZ	0	Unrandom_18421785_18424397
GSVIVP00027449001	GSVIVP00027449001	(-)-germacrene D synthase	4.2.3.22	vv10900Terpenoid_biosynthesis.xml	yes		AT5G23960	IPR001906; IPR005630; IPR008949	GO:0016829; GO:0000287; GO:0008152	lyase activity; magnesium ion binding; metabolic process	A7P118	Q6Q3H3			19_5168403_5171445
GSVIVP00025459001	AB073015	myb domain protein 5	MYB5_2	vv60044MYB.xml	yes	1621471_s_at	AT3G13540	IPR012287; IPR014778; IPR015495; IPR001005	GO:0003677; GO:0005634; GO:0045449	DNA binding; nucleus; regulation of transcription	A7PW35	Q6Q789	AB073015	0	8_19879628_19880963	shuttleworthii		TC61919	1617535_s_at
GSVIVP00027662001	TC66023	Cellulase	3.2.1.4	vv40006cell_wall.xml	yes		AT1G13130				A7P1L3	Q6R4Q6	ZZZZZZZZZZZZZZZZZZ	0	19_2952102_2953078	Riparia	CK136919 EV229545	TC61260 TC71076
GSVIVP00027001001	TC64282	WRKY DNA-binding protein 53	WRKY53_3	vv60066WRKY.xml	yes	1611550_at	AT4G23810	IPR003657	GO:0005634; GO:0006355; GO:0043565; GO:0003700	nucleus; regulation of transcription, DNA-dependent; sequence-specific DNA binding; transcription factor activity	A7PZT7	Q6R7N3	CD800189	0	15random_3734245_3736473	aestivalis		TC55909 CF518307
GSVIVP00009539001	TC62587	Ethylene responsive element binding protein 5	ERF5_4	vv30008Ethylene_signaling.xml vv60003AP2_EREBP.xml	yes	1608511_at	AT5G47230	IPR001471	GO:0005634; GO:0006355; GO:0003700	nucleus; regulation of transcription, DNA-dependent; transcription factor activity	A7QY41	Q6RZW7	CB342877	0	Unrandom_60809015_60810037	aestivalis shuttleworthii
GSVIVP00014265001	TC57703	Ethylene-responsive transcription factor 5	ERF5_3	vv30008Ethylene_signaling.xml vv60003AP2_EREBP.xml	yes	1619390_at	AT5G47230	IPR001471	GO:0005634; GO:0006355; GO:0003700	nucleus; regulation of transcription, DNA-dependent; transcription factor activity	A7PBV1	Q6RZW8	CA810864	VITISV_015131	16_5807138_5807974	aestivalis		TC56399 TC62980 CD007783
GSVIVP00037648001	TC66456	WRKY DNA-binding protein 40	WRKY40	vv60066WRKY.xml	yes		AT1G80840	IPR003657	GO:0005634; GO:0006355; GO:0043565; GO:0003700	nucleus; regulation of transcription, DNA-dependent; sequence-specific DNA binding; transcription factor activity	A7QG10	Q6RZW9	ZZZZZZZZZZZZZZZZZZ	VITISV_026085	9_10067257_10069149	aestivalis hybrid	EV238813
GSVIVP00013085001	GSVIVP00013085001				no						A7R2L0	Q6T6V4			Unrandom_84760743_84761474
GSVIVP00035047001	AY427200	ATP binding protein		Unknown	no	1612935_at	AT1G67510	IPR001611; IPR013210; IPR000719; IPR017442; IPR008271	GO:0005524; GO:0006468; GO:0005515; GO:0004672	ATP binding; protein amino acid phosphorylation; protein binding; protein kinase activity	A7QBN3	Q6T9Q1	AY427200	0	1random_2910877_2914440	shuttleworthii		DT017670 TC59983	1616769_at
GSVIVP00034141001	AY427199	Tassel serine threonine kinase 1		kinase	no	1615563_at	AT1G78940	IPR000719; IPR014729; IPR017442; IPR008271; IPR006016	GO:0005524; GO:0006468; GO:0004674; GO:0006950	ATP binding; protein amino acid phosphorylation; protein serine/threonine kinase activity; response to stress	A7P6N6	Q6T9Q2	AY427199	0	9_1626938_1633086			TC68493	1619378_at
GSVIVP00011488001	AY427196	receptor protein kinase RK20-1		kinase	no	1617287_at	AT5G10530	IPR013320; IPR001220; IPR000719; IPR017441; IPR017442; IPR008271	GO:0005524; GO:0006468; GO:0004674; GO:0005529	ATP binding; protein amino acid phosphorylation; protein serine/threonine kinase activity; sugar binding	A7R0L2	Q6T9Q5	AY427196	0	Unrandom_75323787_75325871				1613475_at
GSVIVP00006178001	AY427195	FERONIA receptor-like kinase		pollen tube reception	no	1620258_at	AT3G51550	IPR000719; IPR017441; IPR008271; IPR001245	GO:0005524; GO:0006468; GO:0004674; GO:0004713	ATP binding; protein amino acid phosphorylation; protein serine/threonine kinase activity; protein tyrosine kinase activity	A7QT60	Q6T9Q6	AY427195	VITISV_038194	1_14943187_14944878				1607641_at
GSVIVP00026605001	GSVIVP00026605001	TIR-NBS-LRR type R protein 7		Disease resistance	no		AT5G36930	IPR000767; IPR011713; IPR002182; IPR000157	GO:0005524; GO:0006915; GO:0045087; GO:0031224; GO:0007165; GO:0004888	ATP binding; apoptosis; innate immune response; intrinsic to membrane; signal transduction; transmembrane receptor activity	A7PYW4	Q6T9Q8			12_14555468_14569929
GSVIVP00026530001	AY427190	disease resistance protein (TIR-NBS-LRR class)		disease resistance	no	1606569_at	AT3G14470	IPR000767; IPR002182	GO:0005524; GO:0006915; GO:0006952	ATP binding; apoptosis; defense response	A7PYQ0	Q6T9Q9	AY427190	VITISV_037153	12_15600975_15602258				1619221_at
GSVIVP00010258001	GSVIVP00010258001	resistance protein LM6		Disease resistance	no		AT5G36930	IPR000767; IPR002182; IPR000157	GO:0005524; GO:0006915; GO:0045087; GO:0031224; GO:0007165; GO:0004888	ATP binding; apoptosis; innate immune response; intrinsic to membrane; signal transduction; transmembrane receptor activity	A7QYM7	Q6T9R3			Unrandom_62003449_62006027
GSVIVP00021956001	GSVIVP00021956001	TIR-NBS-LRR-TIR disease resistance protein		Disease resistance	no		AT5G36930	IPR000767; IPR001611; IPR011713; IPR002182; IPR000157	GO:0005524; GO:0006915; GO:0045087; GO:0031224; GO:0005515; GO:0007165; GO:0004888	ATP binding; apoptosis; innate immune response; intrinsic to membrane; protein binding; signal transduction; transmembrane receptor activity	A7PQ80	Q6T9R5			18_18602012_18614554
GSVIVP00035746001	AY427182	disease resistance protein (TIR-NBS-LRR class)		disease resistance	no	1609897_at	AT1G12280	IPR000767; IPR001623; IPR001611; IPR002182	GO:0005524; GO:0006915; GO:0006952; GO:0005515	ATP binding; apoptosis; defense response; protein binding	A7QD97	Q6T9R7	AY427182	VITISV_000957	Unrandom_133384937_133387609				1615497_x_at 1613623_at
GSVIVP00001791001	GSVIVP00001791001	nematode resistance-like protein		disease resistance	no		AT5G17680	IPR002524; IPR000767; IPR001611; IPR003591; IPR002182; IPR000157	GO:0005524; GO:0006915; GO:0008324; GO:0006812; GO:0045087; GO:0031224; GO:0005515; GO:0007165; GO:0004888	ATP binding; apoptosis; cation transmembrane transporter activity; cation transport; innate immune response; intrinsic to membrane; protein binding; signal transduction; transmembrane receptor activity	A7QLU8	Q6T9R9			18random_4950501_4977721
GSVIVP00034284001	CV100655	disease resistance protein (NBS-LRR class)		disease resistance	no		AT5G63020	IPR003593; IPR000767; IPR001623; IPR001611; IPR002182	GO:0005524; GO:0006915; GO:0006952; GO:0017111; GO:0005515	ATP binding; apoptosis; defense response; nucleoside-triphosphatase activity; protein binding	A7P716	Q6T9S0			9_2944659_2947659	shuttleworthii
GSVIVP00031020001	AY427177	disease resistance protein (TIR-NBS-LRR class)		disease resistance	no	1611695_at	AT3G14470	IPR000767; IPR002182	GO:0005524; GO:0006915; GO:0006952	ATP binding; apoptosis; defense response	A7Q5N0	Q6T9S2	AY427177	VITISV_004414	Unrandom_118165822_118167504				1620748_x_at 1607991_at 1616749_x_at
GSVIVP00031024001	AY427178	disease resistance protein (TIR-NBS-LRR class)		disease resistance	no	1621274_x_at	AT3G14470	IPR000767; IPR002182	GO:0005524; GO:0006915; GO:0006952	ATP binding; apoptosis; defense response	A7Q5N4	Q6T9S3	AY427178	0	Unrandom_118195891_118197124				1622568_at 1609905_at
GSVIVP00026570001	EV234924	TIR-NBS-LRR-TIR disease resistance protein		Disease resistance	no		AT5G36930	IPR000767; IPR001611; IPR011713; IPR002182; IPR000157	GO:0005524; GO:0006915; GO:0045087; GO:0031224; GO:0005515; GO:0007165; GO:0004888	ATP binding; apoptosis; innate immune response; intrinsic to membrane; protein binding; signal transduction; transmembrane receptor activity	A7PYT5	Q6T9S4			12_15043216_15064908		EV234924
GSVIVP00021988001	GSVIVP00021988001	TIR-NBS-LRR-TIR disease resistance protein		Disease resistance	no		AT5G17680	IPR003593; IPR005479; IPR000767; IPR001611; IPR011713; IPR002182; IPR000157	GO:0005524; GO:0006915; GO:0045087; GO:0031224; GO:0017111; GO:0005515; GO:0007165; GO:0004888	ATP binding; apoptosis; innate immune response; intrinsic to membrane; nucleoside-triphosphatase activity; protein binding; signal transduction; transmembrane receptor activity	A7PQA5	Q6T9S5			18_18970287_19003502
GSVIVP00021973001	GSVIVP00021973001	TIR-NBS-LRR type R protein 7		disease resistance	no		AT5G17680	IPR003593; IPR005479; IPR000767; IPR001611; IPR011713; IPR002182; IPR000157	GO:0005524; GO:0006915; GO:0045087; GO:0031224; GO:0017111; GO:0005515; GO:0007165; GO:0004888	ATP binding; apoptosis; innate immune response; intrinsic to membrane; nucleoside-triphosphatase activity; protein binding; signal transduction; transmembrane receptor activity	A7PQ94	Q6T9T1			18_18780707_18792475
GSVIVP00004258001	GSVIVP00004258001	disease resistance protein (NBS class)		disease resistance	no		AT3G14470	IPR000767; IPR001611; IPR002182	GO:0005524; GO:0006915; GO:0006952; GO:0005515	ATP binding; apoptosis; defense response; protein binding	A7R4B0	Q6T9T8			Unrandom_95951681_95954933
GSVIVP00033776001	AY427154	disease resistance protein (NBS-LRR class)		disease resistance	no	1609448_at	AT5G63020	IPR003593; IPR000767; IPR001623; IPR002182	GO:0005524; GO:0006915; GO:0006952; GO:0017111	ATP binding; apoptosis; defense response; nucleoside-triphosphatase activity	A7QA66	Q6T9U0	AY427154	0	Unrandom_128132377_128133675				1606995_x_at 1613236_at
GSVIVP00034288001	GSVIVP00034288001	disease resistance protein (NBS-LRR class)		disease resistance	no		AT5G63020	IPR003593; IPR000767; IPR001623; IPR000276; IPR001611; IPR002182	GO:0005524; GO:0006915; GO:0006952; GO:0017111; GO:0005515	ATP binding; apoptosis; defense response; nucleoside-triphosphatase activity; protein binding	A7P720	Q6T9U2			9_2976982_2980985
GSVIVP00018825001	AY427150	D-mannose binding lectin		stress	no	1620691_at	AT4G32300	IPR001480; IPR000719; IPR017441; IPR017442; IPR008271	GO:0005524; GO:0006468; GO:0004674; GO:0005529	ATP binding; protein amino acid phosphorylation; protein serine/threonine kinase activity; sugar binding	A7PJP7	Q6T9U3	AY427150	0	12_1887694_1890288			DT031737	1616926_at
GSVIVP00015933001	AY427149	leucine-rich repeat transmembrane protein kinase		kinase	no	1620043_at	AT2G31880	IPR001611; IPR000719; IPR017442; IPR008271	GO:0005524; GO:0006468; GO:0005515; GO:0004674	ATP binding; protein amino acid phosphorylation; protein binding; protein serine/threonine kinase activity	A7PCN0	Q6T9U4	AY427149	0	17_11636726_11638624				1607403_at
GSVIVP00019966001	AY427148	S-receptor kinase		kinase	no	1622550_at	AT5G60900	IPR001480; IPR006210; IPR000742; IPR000719; IPR017441; IPR017442; IPR008271; IPR002290	GO:0005524; GO:0006468; GO:0004674; GO:0005529	ATP binding; protein amino acid phosphorylation; protein serine/threonine kinase activity; sugar binding	A7NWL2	Q6T9U5	AY427148	0	5_4861966_4889162				1609894_at
GSVIVP00038460001	AY427146	Receptor kinase LRK10		kinase	no	1608367_at	AT5G38280	IPR000719; IPR017441; IPR017442; IPR008271	GO:0005524; GO:0006468; GO:0004674	ATP binding; protein amino acid phosphorylation; protein serine/threonine kinase activity	A7QGS4	Q6T9U6	AY427146	0	16random_1668120_1670010				1612151_at
GSVIVP00030421001	AY427145	Receptor-like kinase ARK1AS		kinase	no	1606700_x_at	AT1G66910	IPR000719; IPR017441; IPR017442; IPR008271	GO:0005524; GO:0006468; GO:0004674	ATP binding; protein amino acid phosphorylation; protein serine/threonine kinase activity	A7P3F2	Q6T9U7	AY427145	0	1_3865082_3868541				1610921_at 1614629_at 1619130_x_at
GSVIVP00009448001	AY427144	receptor protein kinase RK20-1		kinase	no	1608549_at	AT5G10530	IPR013320; IPR001220; IPR000719; IPR017441; IPR017442; IPR008271	GO:0005524; GO:0006468; GO:0004674; GO:0005529	ATP binding; protein amino acid phosphorylation; protein serine/threonine kinase activity; sugar binding	A7QXX7	Q6T9U8	AY427144	0	Unrandom_58331702_58362013				1621167_at
GSVIVP00021359001	AY427142	lectin receptor kinase 7		Signal	no	1608868_at	AT2G37710	IPR013320; IPR001899; IPR001220; IPR000719; IPR017441; IPR017442; IPR008271	GO:0005524; GO:0009986; GO:0006468; GO:0004674; GO:0005529	ATP binding; cell surface; protein amino acid phosphorylation; protein serine/threonine kinase activity; sugar binding	A7PNR2	Q6T9U9	AY427142	VITISV_019444	8_13954178_13956181			DT008323	1612640_at
GSVIVP00038046001	AY427139	FERONIA receptor-like kinase		pollen tube reception	no	1611546_s_at	AT3G51550	IPR002016; IPR000719; IPR017441; IPR008271; IPR001245	GO:0005524; GO:0006468; GO:0004674; GO:0004713	ATP binding; protein amino acid phosphorylation; protein serine/threonine kinase activity; protein tyrosine kinase activity	A7PAB5	Q6T9V1	AY427139	VITISV_015218	14_12981181_12983938			TC67081 TC68538	1612413_at 1616153_at 1607565_s_at 1608151_at
GSVIVP00018808001	AY427138	S-locus lectin protein kinase		kinase	no	1618958_at	AT4G32300	IPR001480; IPR000719; IPR017441; IPR017442; IPR008271	GO:0005524; GO:0006468; GO:0004674; GO:0005529	ATP binding; protein amino acid phosphorylation; protein serine/threonine kinase activity; sugar binding	A7PJN1	Q6T9V2	AY427138	0	12_2069042_2071564				1615152_at
GSVIVP00038058001	AY427137	FERONIA receptor-like kinase		pollen tube reception	no	1614878_at	AT3G51550	IPR000719; IPR017441; IPR008271; IPR001245	GO:0005524; GO:0006468; GO:0004674; GO:0004713	ATP binding; protein amino acid phosphorylation; protein serine/threonine kinase activity; protein tyrosine kinase activity	A7PAC5	Q6T9V3	AY427137	0	14_12782446_12785133				1618678_at
GSVIVP00038043001	CV099343	FERONIA receptor-like kinase		pollen tube reception	no		AT3G51550	IPR000719; IPR017441; IPR008271; IPR001245	GO:0005524; GO:0006468; GO:0004674; GO:0004713	ATP binding; protein amino acid phosphorylation; protein serine/threonine kinase activity; protein tyrosine kinase activity	A7PAB3	Q6T9V4			14_13002130_13004413	shuttleworthii
GSVIVP00035754001	GSVIVP00035754001	disease resistance protein (NBS-LRR class)		disease resistance	no		AT5G63020	IPR000767; IPR001623; IPR001611; IPR002182	GO:0005524; GO:0006915; GO:0006952; GO:0005515	ATP binding; apoptosis; defense response; protein binding	A7QDA3	Q6T9V5			Unrandom_133475785_133478448
GSVIVP00038407001	AY427132	disease resistance protein (NBS-LRR class)		disease resistance	no	1619191_at	AT3G14470	IPR000767	GO:0006952	defense response	A7QGN7	Q6T9V7	AY427132	0	12random_897153_900428			NP864098	1606538_at
GSVIVP00025582001	AY427110	disease resistance protein RGA2		disease resistance	no	1611050_at	AT3G14470	IPR000767; IPR001611; IPR002182; IPR017441	GO:0005524; GO:0006915; GO:0006952; GO:0005515	ATP binding; apoptosis; defense response; protein binding	A7PWE7	Q6T9V8	AY427110	0	8_20787511_20790135				1611772_at
GSVIVP00036904001	AY427115	disease resistance protein (CC-NBS-LRR class)		disease resistance	no	1617700_at	AT3G50950	IPR000767; IPR001611; IPR002182	GO:0005524; GO:0006915; GO:0006952; GO:0005515	ATP binding; apoptosis; defense response; protein binding	A7QE89	Q6T9V9	AY427115	VITISV_002407	4_13794445_13796997				1621469_at
GSVIVP00033829001	AY427129	disease resistance protein RPM1 (CC-NBS-LRR class)		disease resistance	no	1613002_at	AT3G07040	IPR000767; IPR001611; IPR002182	GO:0005524; GO:0006915; GO:0006952; GO:0005515	ATP binding; apoptosis; defense response; protein binding	A7QA99	Q6T9W0	AY427129	VITISV_025805	Unrandom_129430849_129433653				1616845_at
GSVIVP00021834001	GSVIVP00021834001	nematode resistance protein		disease resistance	no		AT4G12010	IPR000767; IPR001611; IPR011713; IPR003591; IPR002182	GO:0005524; GO:0006915; GO:0006952; GO:0005515	ATP binding; apoptosis; defense response; protein binding	A7PPY1	Q6T9W1			18_17070463_17078120
GSVIVP00031837001	AY427126	ABC transporter G member 3	K05682	vv52010ABC_transporters.xml	yes	1616499_at	AT1G71960	IPR003593; IPR013525; IPR003439; IPR000767; IPR001611; IPR011713; IPR003591; IPR002182; IPR000157	GO:0005524; GO:0016887; GO:0006915; GO:0045087; GO:0031224; GO:0005515; GO:0007165; GO:0004888	ATP binding; ATPase activity; apoptosis; innate immune response; intrinsic to membrane; protein binding; signal transduction; transmembrane receptor activity	A7Q7H3	Q6T9W2	AY427126	0	18random_3060333_3096304				1612689_at
GSVIVP00000261001	TC57169	disease resistance protein (TIR-NBS class)		disease resistance	no	1621681_at	AT5G17680	IPR000767; IPR013032; IPR001611; IPR011713; IPR002182; IPR000157	GO:0005524; GO:0006915; GO:0045087; GO:0031224; GO:0005515; GO:0007165; GO:0004888	ATP binding; apoptosis; innate immune response; intrinsic to membrane; protein binding; signal transduction; transmembrane receptor activity	A7QIH4	Q6T9W3	CB003394	0	12random_1925431_1957360			AY427125	1614082_at 1610289_at
GSVIVP00021865001	AY427121	disease resistance protein (TIR-NBS-LRR class)		disease resistance	no	1620558_at	AT4G12010	IPR000767; IPR001611; IPR011713; IPR002182; IPR000157	GO:0005524; GO:0006915; GO:0045087; GO:0031224; GO:0005515; GO:0007165; GO:0004888	ATP binding; apoptosis; innate immune response; intrinsic to membrane; protein binding; signal transduction; transmembrane receptor activity	A7PQ07	Q6T9W6	AY427121	0	18_17439602_17455327				1607947_at
GSVIVP00026608001	GSVIVP00026608001	nematode resistance-like protein		disease resistance	no		AT5G36930	IPR000767; IPR001611; IPR011713; IPR002182; IPR000157	GO:0005524; GO:0006915; GO:0045087; GO:0031224; GO:0005515; GO:0007165; GO:0004888	ATP binding; apoptosis; innate immune response; intrinsic to membrane; protein binding; signal transduction; transmembrane receptor activity	A7PYW6	Q6T9X5			12_14488117_14507870
GSVIVP00038325001	AY427100	disease resistance protein (TIR-NBS-LRR class)		disease resistance	no	1614698_at	AT5G41540	IPR000157	GO:0045087; GO:0031224; GO:0007165; GO:0004888	innate immune response; intrinsic to membrane; signal transduction; transmembrane receptor activity	A7QGH9	Q6T9X7	AY427100	VITISV_024695	Unrandom_138065871_138067647				1618997_at
GSVIVP00020429001	AY427106	disease resistance protein (TIR-NBS-LRR class)		disease resistance	no	1617873_at	AT5G17680	IPR003593; IPR000767; IPR001611; IPR011713; IPR002182; IPR000157	GO:0005524; GO:0006915; GO:0045087; GO:0031224; GO:0017111; GO:0005515; GO:0007165; GO:0004888	ATP binding; apoptosis; innate immune response; intrinsic to membrane; nucleoside-triphosphatase activity; protein binding; signal transduction; transmembrane receptor activity	A7NXQ3	Q6T9X8	AY427106	VITISV_003258	5_11027817_11044246				1614046_at
GSVIVP00007023001	TC52983	TIR-NBS-LRR-TIR disease resistance protein		Disease resistance	no	1621239_at	AT5G17680	IPR000767; IPR001611; IPR011713; IPR002182; IPR000157	GO:0005524; GO:0006915; GO:0045087; GO:0031224; GO:0005515; GO:0007165; GO:0004888	ATP binding; apoptosis; innate immune response; intrinsic to membrane; protein binding; signal transduction; transmembrane receptor activity	A7QUW7	Q6T9X9	CF517123	0	13random_432899_447889	hybrid		TC69187 TC54086 TC66615
GSVIVP00038789001	AY427163	disease resistance protein (TIR-NBS-LRR class)		disease resistance	no	1622780_at	AT5G17680	IPR000767; IPR001611; IPR011713; IPR002182; IPR000157	GO:0005524; GO:0006915; GO:0045087; GO:0031224; GO:0005515; GO:0007165; GO:0004888	ATP binding; apoptosis; innate immune response; intrinsic to membrane; protein binding; signal transduction; transmembrane receptor activity	A7QHI4	Q6T9Y0	AY427163	0	5_15689430_15707634			CF515788	1606488_x_at 1610121_at
GSVIVP00034446001	GSVIVP00034446001	disease resistance protein (NBS-LRR class)		disease resistance	no		AT1G12280	IPR000767; IPR001623; IPR001611; IPR002182	GO:0005524; GO:0006915; GO:0006952; GO:0005515	ATP binding; apoptosis; defense response; protein binding	A7P7F9	Q6T9Y8			9_4584486_4587842
GSVIVP00034474001	GSVIVP00034474001	disease resistance protein (NBS-LRR class)		disease resistance	no		AT1G12280	IPR000767; IPR001623; IPR001611; IPR002182	GO:0005524; GO:0006915; GO:0006952; GO:0005515	ATP binding; apoptosis; defense response; protein binding	A7P7I1	Q6T9Z0			9_4830204_4833583
GSVIVP00038357001	GSVIVP00038357001	nematode resistance-like protein		disease resistance	no		AT5G17680	IPR000767; IPR001611; IPR011713; IPR002182; IPR000157	GO:0005524; GO:0006915; GO:0045087; GO:0031224; GO:0005515; GO:0007165; GO:0004888	ATP binding; apoptosis; innate immune response; intrinsic to membrane; protein binding; signal transduction; transmembrane receptor activity	A7QGK5	Q6T9Z1			Unrandom_138613497_138623960
GSVIVP00038332001	GSVIVP00038332001	TIR-NBS-LRR disease resistance		disease resistance	no		AT5G41750	IPR000157	GO:0045087; GO:0031224; GO:0007165; GO:0004888	innate immune response; intrinsic to membrane; signal transduction; transmembrane receptor activity	A7QGI5	Q6T9Z2			Unrandom_138219188_138273724
GSVIVP00034453001	AY427084	disease resistance protein (NBS-LRR class)		disease resistance	no	1609287_x_at	AT1G12280	IPR003593; IPR000767; IPR001623; IPR001611; IPR002182	GO:0005524; GO:0006915; GO:0006952; GO:0017111; GO:0005515	ATP binding; apoptosis; defense response; nucleoside-triphosphatase activity; protein binding	A7P7G4	Q6T9Z3	AY427084	VITISV_039606	9_4674889_4678251				1614310_at 1618041_at 1621664_x_at
GSVIVP00034448001	AY427083	disease resistance protein (CC-NBS-LRR class)		disease resistance	no	1616787_at	AT1G12220	IPR003593; IPR000767; IPR001623; IPR001611; IPR002182	GO:0005524; GO:0006915; GO:0006952; GO:0017111; GO:0005515	ATP binding; apoptosis; defense response; nucleoside-triphosphatase activity; protein binding	A7P7G1	Q6T9Z4	AY427083	VITISV_039953	9_4592947_4633131				1620550_at
GSVIVP00003062001	TC61487	Ethylene-responsive transcription factor 9	ERF9_2	vv30008Ethylene_signaling.xml vv60003AP2_EREBP.xml	yes	1606975_at	AT5G44210	IPR001471	GO:0005634; GO:0006355; GO:0003700	nucleus; regulation of transcription, DNA-dependent; transcription factor activity	A7QPT1	Q6TKQ4	CD799008	VITISV_023706	10_253336_254456	aestivalis		TC63450 TC68126 AY395744	1617671_s_at
GSVIVP00029488001	AY395743	serine/threonine Protein kinase BNK1		kinase	no	1619555_at	AT5G18610	IPR000719; IPR017441; IPR001245	GO:0005524; GO:0006468; GO:0004713	ATP binding; protein amino acid phosphorylation; protein tyrosine kinase activity	A7Q404	Q6TKQ5	AY395743	VITISV_003379	13_1876339_1881643	aestivalis shuttleworthii		TC68253
GSVIVP00036321001	CF568917	ankyrin repeat	K10380	vv50108Accessory_Factors_Involved_in_Transport.xm_8.A.8	yes	1612584_s_at	AT2G17390	IPR002110			A7P8V3	Q6TKQ6	CF568917	0	3_3075637_3080003	aestivalis shuttleworthii hybrid		TC64632 CF602871 TC52833 TC53110 CF604118	1608754_at 1619844_at
GSVIVP00016514001	TC55447	MKK2	K04369	map kinase	no	1608400_at	AT4G29810	IPR000719; IPR017441; IPR017442; IPR008271; IPR002290; IPR001245	GO:0005524; GO:0006468; GO:0004674; GO:0004713	ATP binding; protein amino acid phosphorylation; protein serine/threonine kinase activity; protein tyrosine kinase activity	A7PE33	Q6TKQ8	CB970574	0	11_1394965_1401745	aestivalis shuttleworthii		TC62930 AY395740 TC63721	1608127_s_at 1620855_at
GSVIVP00022956001	TC66437	Geranylgeranyl diphosphate synthase	2.5.1.29	vv10100Biosynthesis_of_steroids.xml vv10900Terpenoid_biosynthesis.xml	yes	1621871_at	AT2G34630	IPR000092; IPR017446; IPR008949	GO:0008299; GO:0016740	isoprenoid biosynthetic process; transferase activity	A7PSK0	Q6V4K1	CD798243	0	6_16983801_17012852	hybrid		CF204990 TC67916	1619771_s_at
GSVIVP00015160001	AY348574	Peroxidase GvPx2b class III	1.11.1.7	vv10360Phenylalanine_metabolism.xml vv10680Methane_metabolism.xml	yes	1609478_s_at	AT5G05340	IPR002016; IPR000823	GO:0005509; GO:0009055; GO:0020037; GO:0005506; GO:0055114; GO:0004601; GO:0006979	calcium ion binding; electron carrier activity; heme binding; iron ion binding; oxidation reduction; peroxidase activity; response to oxidative stress	A7NUS4	Q6V7W6	AY348574	0	18_5028651_5030763	aestivalis hybrid		NP842538	1621609_at
GSVIVP00034797001	TC53444	Photosystem I reaction center subunit N (PSAN)	K02701	vv10195Photosynthesis.xml vv50105Transport_Electron_Carriers.xml_5.B.4	yes	1622534_at	AT5G64040	IPR008796	GO:0015979; GO:0009522; GO:0005515; GO:0042651	photosynthesis; photosystem I; protein binding; thylakoid membrane	A7QB42	Q6XGX6	BQ799942	VITISV_043959	4_18298713_18300256	aestivalis shuttleworthii arizonica_x_ rupestris		DT022302
GSVIVP00018551001	TC65116	photosystem II reaction center PsbP	K02717	vv10195Photosynthesis.xml vv50135Primary_Active_Transporter_cat_D3_to_E2.xml	yes	1609335_at	AT3G55330	IPR016123; IPR002683	GO:0005509; GO:0019898; GO:0009654; GO:0015979	calcium ion binding; extrinsic to membrane; oxygen evolving complex; photosynthesis	A7PJ10	Q6XGX7	CF209330	0	13_2479408_2483082	shuttleworthii		CF209253
GSVIVP00016319001	TC52113	LHCA4 (Photosystem I light harvesting complex gene 4)	K08910	vv10196Photosynthesis_antenna_proteins.xml vv34710Circadian_rhythm.xml vv50105Transport_Electron_Carriers.xml_5.B.4	yes	1609044_at	AT3G47470	IPR001344	GO:0009507; GO:0016020; GO:0009765	chloroplast; membrane; photosynthesis, light harvesting	A5AEI0	Q6XGX8	CB348709	VITISV_038034	17_7001336_7002646	aestivalis shuttleworthii arizonica_x_ rupestris hybrid	EV241867 EV242269	TC66183 TC57131 TC55085 TC56028 DT016539 CF202519	1616940_s_at 1608311_at
GSVIVP00006281001	TC57786	oxalyl-CoA decarboxylase	4.1.1.8	vv10630Glyoxylate_and_dicarboxylate_metabolism.xml	yes	1622542_a_at	AT5G17380	IPR000399; IPR012001; IPR011766; IPR012000	GO:0003824; GO:0000287; GO:0030976	catalytic activity; magnesium ion binding; thiamin pyrophosphate binding	A7QTE9	Q6XGX9	BQ796994	VITISV_044048	Unrandom_36909600_36913499	shuttleworthii		TC54668 TC52144 CF604123
GSVIVP00016681001	TC63015	oligosaccharyl transferase STT3 subunit	K07151	unclassified	no	1618013_at	AT5G19690	IPR003674	GO:0016020; GO:0004576; GO:0006486	membrane; oligosaccharyl transferase activity; protein amino acid glycosylation	A7PEI8	Q6XL70	CF519167	0	11_2643164_2659876	shuttleworthii		TC63854 NP959612 DY473664
GSVIVP00020207001	EV227623	desacetoxyvindoline 4-hydroxylase	1.14.11.20	vv10902Monoterpenoid_biosynthesis.xml	yes		AT1G06620	IPR005123	GO:0005506; GO:0055114; GO:0016491	iron ion binding; oxidation reduction; oxidoreductase activity	A7NX74	Q6XL71			5_7305299_7307397	hybrid	EV227623
GSVIVP00018847001	TC55522	Photosystem II oxygen-evolving complex precursor, 23kda PSBP	K02717	vv10195Photosynthesis.xml vv50135Primary_Active_Transporter_cat_D3_to_E2.xml	yes	1613494_s_at	AT1G06680	IPR002683; IPR006311	GO:0005509; GO:0019898; GO:0009654; GO:0015979	calcium ion binding; extrinsic to membrane; oxygen evolving complex; photosynthesis	A5B1D3	Q6XNL9	CA813944	VITISV_001116	12_1575864_1577707	aestivalis shuttleworthii arizonica_x_ rupestris hybrid	EV235449 EV242623	TC70847 TC51878 TC60734
GSVIVP00023035001	TC62932	LHCA3 (Photosystem I light harvesting complex gene 3)	K08909	vv10196Photosynthesis_antenna_proteins.xml vv34710Circadian_rhythm.xml vv50105Transport_Electron_Carriers.xml_5.B.4	yes	1613447_s_at	AT1G61520	IPR001344	GO:0009507; GO:0016020; GO:0009765	chloroplast; membrane; photosynthesis, light harvesting	A7PSQ5	Q6Y0E5	CA814567	0	6_15408717_15410002	aestivalis shuttleworthii arizonica_x_ rupestris	EV242725	TC68995 BM437261 CB345307 TC57974	1614784_s_at 1618127_at
GSVIVP00026702001	TC60980	Ribosomal protein S5 (RPS5B) 40S	K02989	vv23010Ribosome.xml	yes	1610767_at	AT2G37270	IPR000235; IPR005716	GO:0015935; GO:0003735; GO:0006412	small ribosomal subunit; structural constituent of ribosome; translation	A7PYZ4	Q6Y0E6	CF415587	0	4_9366055_9368563	shuttleworthii		TC54320 CF607080
GSVIVP00019061001	TC59509	nucleoside diphosphate kinase 1 (NDK1)	2.7.4.6	vv10230Purine_metabolism.xml vv10240Pyrimidine_metabolism.xml	yes	1616520_at	AT4G09320	IPR001564	GO:0005524; GO:0006241; GO:0006183; GO:0006228; GO:0004550	ATP binding; CTP biosynthetic process; GTP biosynthetic process; UTP biosynthetic process; nucleoside diphosphate kinase activity	A5B878	Q6Y0E7	CF214084	VITISV_036798	15_2121331_2123508	shuttleworthii arizonica_x_ rupestris hybrid	EV238046 EV239146	DT015315 TC64035 TC54163 TC60940
GSVIVP00038660001	TC68225	deoxynucleoside kinase	2.7.1.113	vv10230Purine_metabolism.xml	yes		AT1G72040	IPR002624	GO:0005524; GO:0006139; GO:0016773	ATP binding; nucleobase, nucleoside, nucleotide and nucleic acid metabolic process; phosphotransferase activity, alcohol group as acceptor	A7QH79	Q6Y0E8	ZZZZZZZZZZZZZZZZZZ	0	18random_3679609_3683967			DT019788
GSVIVP00038538001	TC54303	malate dehydrogenase, glyoxysomal precursor	1.1.1.37	vv10020CitrateCycle.xml vv10620Pyruvate_metabolism.xml vv10630Glyoxylate_and_dicarboxylate_metabolism.xml vv10710Carbon_fixation.xml vv10720Reductive_carboxylate_cycle.xml	yes	1613332_at	AT5G09660	IPR001557; IPR001236; IPR015955; IPR001252; IPR010097; IPR016040	GO:0030060; GO:0005488; GO:0006096; GO:0006108; GO:0055114; GO:0006099	L-malate dehydrogenase activity; binding; glycolysis; malate metabolic process; oxidation reduction; tricarboxylic acid cycle	A5BEJ8	Q6Y0E9	CB342898	VITISV_033330	3_9071732_9074480			CB978060 CF606189	1620184_at
GSVIVP00028445001	TC62511	lipase GDSL		Unclear	no		AT4G28780	IPR001087	GO:0016788; GO:0006629	hydrolase activity, acting on ester bonds; lipid metabolic process	A7Q1F7	Q6Y0F0	ZZZZZZZZZZZZZZZZZZ	0	7_8633629_8636559	aestivalis		NP959617
GSVIVP00013651001	TC63431	wound-induced protein		Stress	no	1622868_at					A7R2L5	Q6YCG3	BQ793856	0	Unrandom_88344004_88344231	aestivalis	EV229762
GSVIVP00027476001	TC53319	FLAVODOXIN-LIKE QUINONE REDUCTASE 1	FQR1	vv30003Auxin_signaling.xml	yes		AT5G54500	IPR008254; IPR010089	GO:0010181; GO:0016481; GO:0016491	FMN binding; negative regulation of transcription; oxidoreductase activity	A5AS18	Q6YCG4	ZZZZZZZZZZZZZZZZZZ	VITISV_016391	19_4904738_4909738	hybrid	EV239982	BQ796166
GSVIVP00036897001	TC54924	papain cysteine proteinase	3.4.22.2	Protease	no	1613821_at	AT4G39090	IPR000169; IPR013128; IPR000668	GO:0004197; GO:0006508	cysteine-type endopeptidase activity; proteolysis	A7QE82	Q6YCG6	CF215190	0	4_13864417_13867188	aestivalis shuttleworthii	EV239302 EV242189
GSVIVP00022801001	CV096884	lipoxygenase	1.13.11.12	vv10592alpha-Linolenic_acid_metabolism.xml	yes		AT1G55020	IPR000907; IPR013819; IPR001024; IPR001246	GO:0009055; GO:0005506; GO:0016165; GO:0055114; GO:0031408	electron carrier activity; iron ion binding; lipoxygenase activity; oxidation reduction; oxylipin biosynthetic process	A7PS81	Q6YCG7			14_2804995_2809220	shuttleworthii
GSVIVP00006661001	AY156048	Glutathione S-transferase 25 GSTU25	2.5.1.18	vv10480Glutathione_metabolism.xml	yes	1609330_at	AT1G17180	IPR010987; IPR004046; IPR004045; IPR012335			A7QU22	Q6YEY5	AY156048	VITISV_031129	Unrandom_42264461_42265464		EV227647 EV231799 EV231283 EV231189 EV229973 EV229941 EV229637 EV229062 EV228667 EV228620 EV233500 EV234325	NP864091
GSVIVP00020160001	TC70006	Inhibitor of trypsin and hageman factor (CMTI-V)		protein fate	no	1611666_s_at		IPR000864	GO:0008233; GO:0009611; GO:0004867	peptidase activity; response to wounding; serine-type endopeptidase inhibitor activity	Q6YEY6	Q6YEY6	AY156047	VITISV_025108	5_6794129_6794619	Riparia	CK317692 CK136901 EV237318	CK136901	1609875_at 1607288_at
GSVIVP00019044001	AY150521	RNA recognition motif (RRM)-containing protein		ribosomal	no	1620159_at	AT2G44710	IPR012677; IPR000504	GO:0003676; GO:0000166	nucleic acid binding; nucleotide binding	A7PK71	Q6YH14	AY150521	0	15_1752720_1756796	shuttleworthii	EV235473	TC60356 CD799903 TC62413 DT031387 NP864093	1616319_at 1611479_at 1620123_at
GSVIVP00015196001	TC54321	3-deoxy-D-arabino-heptulosonate 7-phosphate synthase	2.5.1.54	vv10400Phenylalanine_tyrosine_and_tryptophan_biosynthesis.xml	yes	1614440_at	AT1G22410	IPR002480	GO:0003849; GO:0009073	3-deoxy-7-phosphoheptulonate synthase activity; aromatic amino acid family biosynthetic process	A7NUV4	Q6YH16	BQ796922	0	18_4644907_4648926	aestivalis shuttleworthii arizonica_x_ rupestris	EV235970 EV236381	CF215522 TC51974	1621405_at
GSVIVP00018575001	TC53758	DNA-directed RNA polymerase II subunit B	K03010	vv23020RNA_polymerase.xml	yes	1619282_at	AT4G21710	IPR015712; IPR007120; IPR007121; IPR007644; IPR007642; IPR007645; IPR007646; IPR007647; IPR007641; IPR007087	GO:0003677; GO:0003899; GO:0006350	DNA binding; DNA-directed RNA polymerase activity; transcription	A7PJ31	Q70PJ9	CB971606	VITISV_033708	12_4615691_4623284	shuttleworthii		TC58082 CB007442
GSVIVP00013065001	CF201205	histone H3		histone	no	1607580_s_at	AT5G10980	IPR009072; IPR007125; IPR000164	GO:0003677; GO:0000786; GO:0006334; GO:0005634	DNA binding; nucleosome; nucleosome assembly; nucleus	A5B3G3	Q71H73	CF201205	VITISV_010022	Unrandom_85461578_85462713	shuttleworthii arizonica_x_ rupestris hybrid	EV237948 EV235115 EV239364	TC53529 TC64685 CB344839	1608891_at
GSVIVP00026450001	GSVIVP00026450001	Disease resistance protein		disease resistance	no		AT3G14470	IPR000767; IPR001611; IPR002182	GO:0005524; GO:0006915; GO:0006952; GO:0005515	ATP binding; apoptosis; defense response; protein binding	A7PYI5	Q71RI4			12_16684923_16688304
GSVIVP00005344001	TC53206	Anthocyanidin reductase	1.3.1.77	vv10941Flavonoid_biosynthesis.xml	yes		AT1G61720	IPR001509; IPR016040	GO:0003824; GO:0044237; GO:0050662	catalytic activity; cellular metabolic process; coenzyme binding	Q7PCC4	Q7PCC4		VITISV_013443	Unrandom_103345179_103348474	shuttleworthii hybrid	EV233198	TC58767 TC55505 TC64737
GSVIVP00038582001	AJ536326	Pathogenesis related protein 1 precursor (pr1 gene)	PRP1	vv30011jasmonate_signaling.xml	yes	1607390_x_at	AT1G50060	IPR001283; IPR014044	GO:0005576	extracellular region	A7QH18	Q7XAJ6	AJ536326	0	3_8521473_8521958			NP833510 CF074669	1612826_at
GSVIVP00034644001	CF205270	Chitinase class IV	3.2.1.14	vv10530Aminosugars_metabolism.xml	yes	1613461_s_at	AT3G54420	IPR001002; IPR016283; IPR000726	GO:0016998; GO:0008061; GO:0006032; GO:0004568	cell wall catabolic process; chitin binding; chitin catabolic process; chitinase activity	Q7XAU6	Q7XAU6	CF205270	0	5_22106340_22107858	hybrid		TC66967 CF603948 TC60929 TC68794	1611710_at 1616064_at
GSVIVP00034647001	TC63731	Chitinase class IV	3.2.1.14	vv10530Aminosugars_metabolism.xml	yes	1617192_at	AT3G54420	IPR001002; IPR016283; IPR000726	GO:0016998; GO:0008061; GO:0006032; GO:0004568	cell wall catabolic process; chitin binding; chitin catabolic process; chitinase activity	A5AJB3	Q7XB39	AY137377	VITISV_010460	5_22122704_22124101		EV227872 EV232350 EV232329 EV232309 EV232288	CF605462
GSVIVP00038575001	TC56938	pathogenesis-related protein 1 precursor (PRP 1)	PRP1	vv30011jasmonate_signaling.xml	yes	1613816_x_at	AT2G14610	IPR001283; IPR014044; IPR002413	GO:0005576	extracellular region	A5BNW5	Q7Y043	CF074673	VITISV_021166	3_8653844_8654493	arizonica_x_ rupestris hybrid		TC68368	1611490_at 1608692_s_at 1620400_at
GSVIVP00006405001	TC51758	Vacuolar pyrophosphatase	K01507	vv10190Oxidative_phosphorylation.xml vv50133Primary_Active_Transporter_cat_A9_to_A18.xml	yes	1614834_at	AT1G15690	IPR004131	GO:0009678; GO:0004427; GO:0016020; GO:0015992	hydrogen-translocating pyrophosphatase activity; inorganic diphosphatase activity; membrane; proton transport	A7QTM1	Q84L28	BQ794614	VITISV_035221	11random_280938_286772		EV242879
GSVIVP00032933001	TC70027	potassium channel SKOR	SKOR	vv50101Channels_and_pores.xml_1.A.1.4	yes	1607037_at	AT3G02850	IPR002110; IPR000595; IPR005821; IPR003938; IPR014710	GO:0016021; GO:0006813; GO:0005249	integral to membrane; potassium ion transport; voltage-gated potassium channel activity	A7Q883	Q84LA0	AJ490336	VITISV_022830	14_7381198_7409129			BQ106729
GSVIVP00030008001	TC59779	SEPALLATA1	SEPALLATA1_3	vv30009Flower_development.xml vv60042MADS.xml	yes	1613748_at	AT5G15800	IPR002487; IPR002100	GO:0005634; GO:0006355; GO:0043565; GO:0003700	nucleus; regulation of transcription, DNA-dependent; sequence-specific DNA binding; transcription factor activity	A7P2C8	Q84MJ1	CD797578	VITISV_036170	1_178664_206535
TC53359	TC53359	dolichol-phosphate mannosyltransferase	2.4.1.83	vv10510N-Glycan_biosynthesis.xml	yes	1609866_at	AT1G48140					Q84N23	AF501623	0		arizonica_x_ rupestris		TC65621	1617188_at
GSVIVP00000524001	TC51874	Unknown protein		Unknown	no	1613126_at	AT5G41950	IPR011990	GO:0005488	binding	A7QJ66	Q84N24	CF214395	0	2_2107317_2119074		EV232605	CK906445 CF510640
GSVIVP00034196001	TC52782	ABC transporter C member 12	K05672	vv52010ABC_transporters.xml	yes	1610275_at	AT3G21250	IPR003593; IPR011527; IPR001140; IPR003439; IPR000585	GO:0005524; GO:0042626; GO:0016021; GO:0006810	ATP binding; ATPase activity, coupled to transmembrane movement of substances; integral to membrane; transport	A7P6T6	Q84U31	CB006658	0	9_2189927_2195587	shuttleworthii		CF609813 BQ800125 CB968883	1616510_at
GSVIVP00029445001	CV094542	expansin [Vitis labrusca x Vitis vinifera] EXPA8	EXPA8	vv30003Auxin_signaling.xml	yes		AT2G40610	IPR007112; IPR007118; IPR007117; IPR002963; IPR005132	GO:0005576; GO:0016020; GO:0009664	extracellular region; membrane; plant-type cell wall organization and biogenesis	A5BMT9	Q84US9			13_1549970_1551810	shuttleworthii
GSVIVP00000851001	AB104442	alpha-expansin 1 precursor	EXPA1	vv30003Auxin_signaling.xml	yes	1608074_s_at	AT1G26770	IPR007112; IPR007118; IPR007117; IPR002963; IPR005132	GO:0005576; GO:0016020; GO:0009664	extracellular region; membrane; plant-type cell wall organization and biogenesis	A5C506	Q84UT0	AB104442	VITISV_001302	Unrandom_6702776_6705130	Shuttleworthii arizonica_x_ rupestris		CF215400 TC62965	1610849_at
GSVIVP00037216001	TC66141	Oligopeptide transporter 6	OPT6	vv50125Porters_cat_66_to_94.xml	yes	1621164_at	AT4G27730	IPR004648; IPR004813			A7QEZ6	Q84V29	AY091634	0	16_7716278_7719768			DT006804
GSVIVP00015048001	TC51731	IAA9	IAA9_4	vv30003Auxin_signaling.xml vv60008AUXIAA.xml	yes	1615728_at	AT5G65670	IPR003311; IPR011525	GO:0009734; GO:0005634; GO:0046983; GO:0006355	auxin mediated signaling pathway; nucleus; protein dimerization activity; regulation of transcription, DNA-dependent	A7NUH3	Q84V38	AY082522	VITISV_007399	18_6447866_6453272	Riparia shuttleworthii	CO168529 EV240156 EV237966 CO168530	TC60981 CF413648 TC70207
GSVIVP00012824001	TC56709	1-aminocyclopropane-1-carboxylate oxidase 1	1.14.17.4	vv10640Propanoate_metabolism.xml vv30008Ethylene_signaling.xml	yes	1615952_s_at	AT1G05010	IPR005123	GO:0005506; GO:0055114; GO:0016491	iron ion binding; oxidation reduction; oxidoreductase activity	A7R258	Q84X67	CF215641	0	Unrandom_80624317_80625898	aestivalis shuttleworthii arizonica_x_ rupestris hybrid		TC55562
GSVIVP00027234001	TC51700	Wax synthase isoform 1	2.3.1.75	vv11000single_reactions.xml	yes		AT5G55340	IPR004299; IPR017088	GO:0016021	integral to membrane	A7P0H3	Q84XY9	ZZZZZZZZZZZZZZZZZZ	VITISV_020587	19_7393941_7424420			NP596461
GSVIVP00038738001	GSVIVP00038738001	Polyprotein		polyprotein	no						A7QHE5	Q850H0			2_12044375_12045703
GSVIVP00038419001	GSVIVP00038419001	gag-pol polyprotein [Vitis vinifera]		polyprotein	no						A7QGP2	Q850H2			12random_1171622_1208032
GSVIVP00032950001	GSVIVP00032950001	gag-pol polyprotein [Vitis vinifera]		polyprotein	no			IPR001878	GO:0003676; GO:0008270	nucleic acid binding; zinc ion binding	A7Q897	Q850H4			14_7771178_7784401
TC51702	TC51702	Gag-pol polyprotein		polyprotein	no		AT4G23160					Q850H7	ZZZZZZZZZZZZZZZZZZ	0				TC57675
GSVIVP00037489001	TC65647	Non-specific lipid-transfer protein		storage	no		AT5G59320	IPR013770; IPR003612; IPR000528	GO:0008289; GO:0006869	lipid binding; lipid transport	Q850K6	Q850K8	ZZZZZZZZZZZZZZZZZZ	VITISV_019247	8_9613991_9614568	aestivalis Riparia shuttleworthii	CK592902 EV239964 EV239900 EV239590 EV239564 EV239556 EV237844 CO059003 CO059002 CK592903 EV240098 EV240128 EV241937 EV242093 EV242199 EV242607 EV242905
GSVIVP00032646001	AF487826	CARBOXYESTERASE17 CXE17	3.1.1.1	esterase	no	1622752_at	AT5G16080	IPR013094; IPR002168	GO:0016787; GO:0008152	hydrolase activity; metabolic process	A7P5S8	Q8GZM8	AF487826	0	4_4833704_4834636	hybrid		NP596340 TC56725	1617174_at 1607713_s_at
GSVIVP00018048001	TC51698	LEAFY protein (Floricaula/leafy protein)	LFY	vv30009Flower_development.xml vv60039LFY.xml	yes		AT5G61850	IPR002910	GO:0003677; GO:0045449	DNA binding; regulation of transcription	A7PHS1	Q8L5W6	ZZZZZZZZZZZZZZZZZZ	0	17_67796_69925
GSVIVP00013198001	CB920285	Ribosomal protein L2, Chloroplast 50S	K02886	vv23010Ribosome.xml	yes		ATCG01310	IPR002171; IPR005880; IPR014722	GO:0003723; GO:0015934; GO:0003735; GO:0016740; GO:0006412	RNA binding; large ribosomal subunit; structural constituent of ribosome; transferase activity; translation	A7R9A9	Q8L6A3	ZZZZZZZZZZZZZZZZZZ	0	Unrandom_152339755_152340081	aestivalis shuttleworthii	EV232109
GSVIVP00037531001	TC70108	protease inhibitor/seed storage/lipid transfer protein (LTP)		storage	no	1616822_at	AT3G22142	IPR013770; IPR003612	GO:0006869	lipid transport	A7QFS2	Q8LGR6	AY046416	0	Unrandom_140698720_140699798		EV232574 EV235243	AF220196 CF603430 TC60187 CF405056	1607449_s_at 1614803_at
GSVIVP00002556001	TC56181	Beta-carotene hydroxylase	K02294	vv10906Carotenoid_biosynthesis.xml	yes	1619371_at	AT4G25700	IPR005596			A7QNJ9	Q8LKV3	CA809340	0	2_167715_169571			CF373542	1607628_at
GSVIVP00037374001	TC66112	TFL1 (TERMINAL FLOWER 1)	TFL1	vv30009Flower_development.xml	yes	1611663_s_at	AT2G27550	IPR001858; IPR008914			A7QFD1	Q8LLM8	AF378126	VITISV_019378	Unrandom_137065005_137085263		EV241552	AF378127	1619117_s_at 1617422_s_at 1615284_at
GSVIVP00021934001	TC52091	MADS-box protein SEEDSTICK	SEEDSTICK	vv60042MADS.xml	yes	1621836_at	AT4G09960	IPR002487; IPR002100	GO:0005634; GO:0006355; GO:0043565; GO:0003700	nucleus; regulation of transcription, DNA-dependent; sequence-specific DNA binding; transcription factor activity	A7PQ65	Q8LLQ9	AF373604	0	18_18299365_18307245			TC70176 CB976612
GSVIVP00002777001	TC60870	SEPALLATA3	SEPALLATA3_2	vv30009Flower_development.xml vv60042MADS.xml	yes	1614965_at	AT1G24260	IPR002487; IPR002100	GO:0005634; GO:0006355; GO:0043565; GO:0003700	nucleus; regulation of transcription, DNA-dependent; sequence-specific DNA binding; transcription factor activity	A7QP32	Q8LLR0	BQ792730	0	1random_4526610_4544101			CF602892 DT019825 TC66149 TC59708 TC61949 CD798577
GSVIVP00026310001	TC52906	MADS-box AGAMOUS-LIKE 6	AGL6_1	vv60042MADS.xml	yes	1612606_at	AT2G45650	IPR002487; IPR002100	GO:0005634; GO:0006355; GO:0043565; GO:0003700	nucleus; regulation of transcription, DNA-dependent; sequence-specific DNA binding; transcription factor activity	Q8LLR1	Q8LLR1	AF373602	0	15_5979042_5994124
GSVIVP00038077001	TC51745	SEPALLATA1	SEPALLATA1_2	vv30009Flower_development.xml vv60042MADS.xml	yes	1615428_at	AT5G15800	IPR002487; IPR002100	GO:0005634; GO:0006355; GO:0043565; GO:0003700	nucleus; regulation of transcription, DNA-dependent; sequence-specific DNA binding; transcription factor activity	A7PAE1	Q8LLR2	AF373601	VITISV_006723	14_12561660_12577986			TC52966 DT010631
GSVIVP00001431001	NP596479	disease resistance protein RGA4		disease resistance	no		AT3G14470	IPR016160; IPR000767; IPR000276; IPR001611; IPR002182	GO:0005524; GO:0006915; GO:0006952; GO:0005515	ATP binding; apoptosis; defense response; protein binding	A7QL37	Q8LSK8	ZZZZZZZZZZZZZZZZZZ	VITISV_034288	3_6253260_6255827	shuttleworthii
GSVIVP00031000001	NP596480	disease resistance protein RGA2		disease resistance	no		AT3G14470	IPR000767; IPR001611; IPR002182	GO:0005524; GO:0006915; GO:0006952; GO:0005515	ATP binding; apoptosis; defense response; protein binding	A7Q5L6	Q8LSK9	ZZZZZZZZZZZZZZZZZZ	0	Unrandom_117977689_117980463
GSVIVP00002019001	AY427169	disease resistance protein (TIR-NBS-LRR class)		disease resistance	no	1621797_at	AT3G14470	IPR000767; IPR001611; IPR002182	GO:0005524; GO:0006915; GO:0006952; GO:0005515	ATP binding; apoptosis; defense response; protein binding	A7QMD2	Q8LSL0	AY427169	0	Unrandom_17647751_17651794				1618034_at
GSVIVP00027339001	NP596482	disease resistance protein (NBS-LRR class)		disease resistance	no		AT4G27190	IPR000767; IPR015766; IPR001611; IPR002182	GO:0005524; GO:0006915; GO:0006952; GO:0005515	ATP binding; apoptosis; defense response; protein binding	A7P0S0	Q8LSL1	ZZZZZZZZZZZZZZZZZZ	0	19_6313394_6316396
GSVIVP00035452001	GSVIVP00035452001	disease resistance protein		disease resistance	no		AT3G14470	IPR000767; IPR001611; IPR002182	GO:0005524; GO:0006915; GO:0006952; GO:0005515	ATP binding; apoptosis; defense response; protein binding	A7QCL2	Q8LSL2			12_17612092_17619526
GSVIVP00017369001	NP596484	disease resistance protein RGA2		disease resistance	no		AT3G14470	IPR000767; IPR001611; IPR002182	GO:0005524; GO:0006915; GO:0006952; GO:0005515	ATP binding; apoptosis; defense response; protein binding	A7PG44	Q8LSL3	ZZZZZZZZZZZZZZZZZZ	VITISV_007076	6_12887169_12896423
GSVIVP00027425001	NP596485	disease resistance protein (NBS-LRR class)		disease resistance	no		AT4G27190	IPR003593; IPR000767; IPR001611; IPR002182	GO:0005524; GO:0006915; GO:0006952; GO:0017111; GO:0005515	ATP binding; apoptosis; defense response; nucleoside-triphosphatase activity; protein binding	A7P0Z5	Q8LSL4	ZZZZZZZZZZZZZZZZZZ	0	19_5377176_5380145
GSVIVP00038689001	GSVIVP00038689001	nematode resistance-like protein		disease resistance	no		AT5G17680	IPR003593; IPR000767; IPR001611; IPR011713; IPR002182; IPR000157	GO:0005524; GO:0006915; GO:0045087; GO:0031224; GO:0017111; GO:0005515; GO:0007165; GO:0004888	ATP binding; apoptosis; innate immune response; intrinsic to membrane; nucleoside-triphosphatase activity; protein binding; signal transduction; transmembrane receptor activity	A7QHA5	Q8LSL5			18random_4240845_4266492
GSVIVP00026527001	CF516335	disease resistance RPP13 protein 1		disease resistance	no		AT3G14470	IPR000767; IPR001611; IPR002182	GO:0005524; GO:0006915; GO:0006952; GO:0005515	ATP binding; apoptosis; defense response; protein binding	A7PYP7	Q8LSL6	ZZZZZZZZZZZZZZZZZZ	VITISV_027660	12_15667173_15674062			NP596487
GSVIVP00036054001	NP596488	disease resistance RPP8 protein 3		disease resistance	no		AT1G53350	IPR000767; IPR001611; IPR002182	GO:0005524; GO:0006915; GO:0006952; GO:0005515	ATP binding; apoptosis; defense response; protein binding	A7P861	Q8LSL7	ZZZZZZZZZZZZZZZZZZ	0	3_1218003_1219985
GSVIVP00003748001	CD715825	disease resistance protein (NBS-LRR class)		disease resistance	no		AT3G14470	IPR000767; IPR001611; IPR002182	GO:0005524; GO:0006915; GO:0006952; GO:0005515	ATP binding; apoptosis; defense response; protein binding	A7QRB1	Q8LSL8	ZZZZZZZZZZZZZZZZZZ	0	13random_1129335_1132712
GSVIVP00009122001	NP596490	disease resistance protein (TIR-NBS-LRR class)		disease resistance	no		AT5G17680	IPR000767; IPR001611; IPR011713; IPR002182; IPR000157	GO:0005524; GO:0006915; GO:0045087; GO:0031224; GO:0005515; GO:0007165; GO:0004888	ATP binding; apoptosis; innate immune response; intrinsic to membrane; protein binding; signal transduction; transmembrane receptor activity	A7QXD1	Q8LSL9	ZZZZZZZZZZZZZZZZZZ	VITISV_003715	Unrandom_55436780_55451064
GSVIVP00034334001	GSVIVP00034334001	disease resistance protein (NBS-LRR class)		disease resistance	no		AT5G63020	IPR003593; IPR000767; IPR001623; IPR001611; IPR002182	GO:0005524; GO:0006915; GO:0006952; GO:0017111; GO:0005515	ATP binding; apoptosis; defense response; nucleoside-triphosphatase activity; protein binding	A7P758	Q8LSM0			9_3431024_3500642
GSVIVP00010225001	NP596492	disease resistance protein (NBS-LRR class)		disease resistance	no		AT4G27190	IPR000767; IPR001611; IPR002182	GO:0005524; GO:0006915; GO:0006952; GO:0005515	ATP binding; apoptosis; defense response; protein binding	A7R7U3	Q8LSM1	ZZZZZZZZZZZZZZZZZZ	0	Unrandom_147034436_147036922
GSVIVP00015628001	NP596493	disease resistance protein (NBS-LRR class)		disease resistance	no		AT3G07040	IPR000767; IPR001611; IPR002182	GO:0005524; GO:0006915; GO:0006952; GO:0005515	ATP binding; apoptosis; defense response; protein binding	A7PBY4	Q8LSM2	ZZZZZZZZZZZZZZZZZZ	VITISV_032893	2_10511946_10514741
GSVIVP00029284001	NP596494	disease resistance RPP8-like protein 2		Disease resistance	no		AT1G53350	IPR000767; IPR015766; IPR002182	GO:0005524; GO:0006915; GO:0006952	ATP binding; apoptosis; defense response	A7Q3G8	Q8LSM3	ZZZZZZZZZZZZZZZZZZ	VITISV_040991	13_441117_444283
GSVIVP00028705001	NP596495	disease resistance protein RGA2		disease resistance	no		AT3G14470	IPR000767; IPR001611; IPR002182	GO:0005524; GO:0006915; GO:0006952; GO:0005515	ATP binding; apoptosis; defense response; protein binding	A7Q221	Q8LSM4	ZZZZZZZZZZZZZZZZZZ	VITISV_015656	13_13339727_13344094
GSVIVP00025707001	NP596496	disease resistance RPP13 protein 1		disease resistance	no		AT3G14470	IPR000767; IPR002182	GO:0005524; GO:0006915; GO:0006952	ATP binding; apoptosis; defense response	A7PWP5	Q8LSM5	ZZZZZZZZZZZZZZZZZZ	0	19_11999690_12011025
GSVIVP00027859001	NP596497	disease resistance protein (NBS-LRR class)		disease resistance	no		AT4G27190	IPR000767; IPR001611; IPR003591; IPR002182	GO:0005524; GO:0006915; GO:0006952; GO:0005515	ATP binding; apoptosis; defense response; protein binding	A7P234	Q8LSM6	ZZZZZZZZZZZZZZZZZZ	0	19_949776_952679
GSVIVP00030538001	TC56894	DELLA protein GAI1	GAI1_3	vv30009Flower_development.xml vv30010Gibberellin_signaling.xml vv60032GRAS.xml	yes	1606777_s_at	AT1G14920	IPR005202			A7P3Q7	Q8S4W7	AF378125	VITISV_007904	1_4905830_4907769	shuttleworthii			1621507_s_at 1614102_at
GSVIVP00004081001	CF203753	catalase 2	1.11.1.6	vv10680Methane_metabolism.xml	yes	1618705_s_at	AT4G35090	IPR002226; IPR011614	GO:0004096; GO:0042744; GO:0005506; GO:0055114	catalase activity; hydrogen peroxide catabolic process; iron ion binding; oxidation reduction	A7R407	Q8S568	CF203753	0	Unrandom_94225437_94231342	shuttleworthii hybrid	EV235254 EV239510 EV238160 EV238118	TC60526 TC66906 TC68951 TC70144 TC51715 CF213511 TC53261 TC55047 CB978988 CF604677	1611368_at
GSVIVP00018735001	TC51810	Phosphoenolpyruvate carboxylase.	4.1.1.31	vv10620Pyruvate_metabolism.xml vv10710Carbon_fixation.xml vv10720Reductive_carboxylate_cycle.xml vv34020Calcium_signaling_pathway.xml	yes	1608100_at	AT3G14940	IPR001449; IPR015813	GO:0015977; GO:0008964; GO:0006099	carbon utilization by fixation of carbon dioxide; phosphoenolpyruvate carboxylase activity; tricarboxylic acid cycle	A5AH72	Q8S569	CF404013	VITISV_018739	12_2930228_2937192			DT016999 TC58903 DT010042
GSVIVP00024721001	TC57790	beta-1,3-glucan synthase	2.4.1.34	vv10500Starch_and_sucrose_metabolism.xml	yes	1612112_at	AT3G07160	IPR003440	GO:0006075; GO:0003843; GO:0000148	1,3-beta-glucan biosynthetic process; 1,3-beta-glucan synthase activity; 1,3-beta-glucan synthase complex	A7P009	Q8S9F9	CB970058	0	6_1281590_1391628	shuttleworthii		CK906518 CB969976 TC67309
TC54647	TC54647	cofilin	K05765	vv44810Regulation_of_actin_cytoskeleton.xml	yes	1606722_at	AT2G31200					Q8SAG3		0			EV235593	TC54519 TC56016
GSVIVP00038126001	TC65753	S-adenosyl-L-methionine decarboxylase	4.1.1.50	vv10220Urea_cycle_and_metabolism_of_amino_groups.xml vv10271Methionine_metabolism.xml	yes	1622451_s_at	AT3G02470	IPR001985; IPR016067	GO:0004014; GO:0008295; GO:0006597	adenosylmethionine decarboxylase activity; spermidine biosynthetic process; spermine biosynthetic process	A5AFT0	Q8VX33	CB982889	VITISV_022291	14_11826300_11827532	aestivalis shuttleworthii hybrid	EV228104 EV241456	CF205309 DT009908	1611255_s_at
GSVIVP00017337001	TC63222	calmodulin-7 (CAM7)	K02183	vv34020Calcium_signaling_pathway.xml	yes	1610944_at	AT3G43810	IPR011992; IPR002048	GO:0005509	calcium ion binding	A5B473	Q8VYQ2	BQ794641	VITISV_033732	6_13414398_13416893	shuttleworthii arizonica_x_ rupestris hybrid riparia	CO168439 CO168517 CO168516 CO168440	CB919626 CD004516 CB347520 TC65074 CB918161 TC56878
GSVIVP00022167001	TC69305	xyloglucan endotransglucosylase/hydrolase 32	2.4.1.207	vv40006cell_wall.xml	yes	1621251_s_at	AT2G36870	IPR013320; IPR000757; IPR016455; IPR010713	GO:0048046; GO:0005618; GO:0006073; GO:0004553; GO:0016762	apoplast; cell wall; glucan metabolic process; hydrolase activity, hydrolyzing O-glycosyl compounds; xyloglucan:xyloglucosyl transferase activity	A7PQR5	Q8W3L8	BQ795002	0	6_22197138_22198875		EV238078	CF604217 DT023756 TC64581 DT039368 DT038194 AJ863062 TC65841 TC54057 AB074999	1613415_at
GSVIVP00037969001	AF020709	Chalcone synthase (CHS)	2.3.1.74	vv10941Flavonoid_biosynthesis.xml	yes	1607732_at	AT5G13930	IPR012328; IPR001099; IPR011141; IPR016038	GO:0008415; GO:0009813	acyltransferase activity; flavonoid biosynthetic process	A7PA47	Q8W3P5	AF020709	0	14_13875792_13877198	aestivalis Riparia shuttleworthii	CN725644 EV242325 EV242289 EV241771 EV241634 EV239710 EV227731 CO408353 CO408352 CN725645 EV242419 EV242857	TC63806 TC68821 TC69231
GSVIVP00006341001	TC67409	chalcone synthase	2.3.1.74	vv10941Flavonoid_biosynthesis.xml	yes	1606663_at	AT5G13930	IPR012328; IPR001099; IPR011141; IPR016038	GO:0008415; GO:0009813; GO:0016210	acyltransferase activity; flavonoid biosynthetic process; naringenin-chalcone synthase activity	Q8W3P6	Q8W3P6	CB981710	VITISV_030544	Unrandom_37798575_37800731	Riparia shuttleworthii	CK386978 EV240290	DV218448 TC70981 CF604280	1615447_at
GSVIVP00002307001	NP596506	SUCROSE-PROTON SYMPORTER 2 SUC2	SUC2	vv50121Porters_cat_1_to_6.xml	yes		AT1G22710	IPR011701; IPR005989	GO:0005887; GO:0008515; GO:0015770	integral to plasma membrane; sucrose transmembrane transporter activity; sucrose transport	A7QN18	Q8W534	ZZZZZZZZZZZZZZZZZZ	0	Unrandom_20520485_20522864
GSVIVP00030067001	AY039034	Beta-glucosidase	3.2.1.21	vv10460Cyanoamino_acid_metabolism.xml vv10500Starch_and_sucrose_metabolism.xml vv10902Monoterpenoid_biosynthesis.xml	yes	1620808_at	AT1G26560	IPR001360; IPR013781	GO:0005975; GO:0043169; GO:0004553	carbohydrate metabolic process; cation binding; hydrolase activity, hydrolyzing O-glycosyl compounds	A7P2I4	Q93X78	AY039034	0	1_665332_670517			NP596370	1608202_at
GSVIVP00017858001	AY036906	Hsp70 interacting protein		heat shock	no	1617445_s_at	AT3G17880	IPR006662; IPR013766; IPR012335; IPR015467	GO:0045454	cell redox homeostasis	A7PH95	Q93X83	AY036906	0	17_1818441_1825201			TC54568	1615008_at 1608569_s_at
GSVIVP00018932001	TC51812	SHATTERPROOF 2	SHATTERPROOF2	vv60042MADS.xml	yes	1619742_at	AT2G42830	IPR002487; IPR002100	GO:0005634; GO:0006355; GO:0043565; GO:0003700	nucleus; regulation of transcription, DNA-dependent; sequence-specific DNA binding; transcription factor activity	A7PJY5	Q93XH4	AF265562	0	12_391146_400827			TC59501 BQ794007 CN546076 TC61985 TC54997 TC60591	1612019_at
GSVIVP00030210001	TC60125	Glutamine synthetase	6.3.1.2	vv10251Glutamate_metabolism.xml vv10550Peptidoglycan_biosynthesis.xml vv10910Nitrogen_metabolism.xml	yes	1620767_at	AT5G37600	IPR008147; IPR008146	GO:0004356; GO:0006542	glutamate-ammonia ligase activity; glutamine biosynthetic process	A5AP38	Q93XJ6	BQ800601	VITISV_041911	1_1868220_1872672	aestivalis shuttleworthii hybrid		CF605943
GSVIVP00008671001	TC51690	Inward rectifying potassium channel	SIRK	vv50101Channels_and_pores.xml_1.A.1.4	yes	1619157_at	AT4G18290	IPR000595; IPR005821; IPR003938; IPR014710	GO:0016021; GO:0006813; GO:0005249	integral to membrane; potassium ion transport; voltage-gated potassium channel activity	A7QWI7	Q93YI7	AF359521	0	10random_1840667_1844592
GSVIVP00004047001	AY059639	Stilbene synthase 3	2.3.1.95	vv10940Phenylpropanoid_biosynthesis.xml	yes	1610824_s_at	AT5G13930	IPR012328; IPR001099; IPR011141; IPR016038			P51070	Q93YX5	AY059639	VITISV_005184	Unrandom_91861998_91863871		EV227775	X76892 TC52907	1622638_x_at 1612804_at
GSVIVP00009225001	AF418567	Stilbene synthase 2	2.3.1.95	vv10940Phenylpropanoid_biosynthesis.xml	yes	1616575_at	AT5G13930	IPR012328; IPR001099; IPR011141; IPR016038	GO:0008415; GO:0009058	acyltransferase activity; biosynthetic process	A7QXK1	Q944W7	AF418567	0	Unrandom_57024940_57026872		EV229597
GSVIVP00006236001	TC53508	xyloglucan endotransglucosylase/hydrolase precursor	2.4.1.207	vv40006cell_wall.xml	yes	1617739_at	AT5G13870	IPR013320; IPR000757; IPR008263; IPR016455; IPR010713	GO:0048046; GO:0005618; GO:0006073; GO:0004553; GO:0016762	apoplast; cell wall; glucan metabolic process; hydrolase activity, hydrolyzing O-glycosyl compounds; xyloglucan:xyloglucosyl transferase activity	A7QTB5	Q94B10	CB976948	0	1_15469337_15471661	shuttleworthii		DT026389 TC56669
GSVIVP00003461001	DN947401	Xyloglucan endo-transglycosylase, C-terminal	2.4.1.207	vv40006cell_wall.xml	yes		AT4G14130	IPR013320; IPR000757; IPR008263; IPR016455; IPR010713	GO:0048046; GO:0005618; GO:0006073; GO:0004553; GO:0016762	apoplast; cell wall; glucan metabolic process; hydrolase activity, hydrolyzing O-glycosyl compounds; xyloglucan:xyloglucosyl transferase activity	A7QQQ6	Q94B11			Unrandom_28731058_28734404	arizonica_x_ rupestris
GSVIVP00028035001	TC61627	Endo-1,4-beta-glucanase	3.2.1.4	vv40006cell_wall.xml	yes	1607705_at	AT4G02290	IPR012341; IPR001701	GO:0005975; GO:0004553	carbohydrate metabolic process; hydrolase activity, hydrolyzing O-glycosyl compounds	A7Q0F9	Q94B12	AY043236	0	7_3740216_3742777	shuttleworthii	EV243303		1607528_at 1611330_at
GSVIVP00000510001	AY043235	Cellulase CEL2	3.2.1.4	vv40006cell_wall.xml	yes	1609506_at	AT1G02800	IPR012341; IPR001701	GO:0005975; GO:0004553	carbohydrate metabolic process; hydrolase activity, hydrolyzing O-glycosyl compounds	A7QJ52	Q94B13	AY043235	0	2_2237852_2239824			NP596365	1613272_at
GSVIVP00020459001	TC68391	pectate lyase	4.2.2.2	vv40006cell_wall.xml	yes	1618576_at	AT1G04680	IPR002022; IPR012334			A7NXS8	Q94B14	BQ800615	VITISV_004934	5_11607516_11611624	shuttleworthii		TC56046 TC65993 TC65623	1619659_s_at
GSVIVP00014538001	EV241754	beta-galactosidase BG1 [Vitis vinifera]	3.2.1.23	vv10052Galactose_metabolism.xml vv10511N-Glycan_degradation.xml vv10600Sphingolipid_metabolism.xml	yes		AT4G36360	IPR001944; IPR013781; IPR000922	GO:0004565; GO:0009341; GO:0005975; GO:0043169; GO:0005529	beta-galactosidase activity; beta-galactosidase complex; carbohydrate metabolic process; cation binding; sugar binding	A7NT52	Q94B17			18_11146388_11152986	arizonica_x_ rupestris	EV241754
GSVIVP00012664001	GSVIVP00012664001	translation initiation factor IF1 [Vitis sp. Qiu 94046]	K02518	translation	no			IPR012340; IPR006196; IPR004368	GO:0003723; GO:0003743; GO:0006413	RNA binding; translation initiation factor activity; translational initiation	A7R912	Q95GN2			Unrandom_149718994_149719197
GSVIVP00009216001	S63225	stilbene synthase	2.3.1.95	vv10940Phenylpropanoid_biosynthesis.xml	yes	1620964_s_at	AT5G13930	IPR012328; IPR001099; IPR011141; IPR016038			A2ICC6	Q9FEK7	S63225	0	Unrandom_56961772_56963389	Riparia hybrid	CK136962 EV233099 EV231476 EV229999 EV228352 EV228150	TC53668	1610850_at 1609696_x_at 1614621_at
GSVIVP00033076001	TC68949	pathogenesis protein 10 [Vitis vinifera]		defense	no	1614464_s_at	AT1G24020	IPR000916	GO:0006952; GO:0009607	defense response; response to biotic stimulus	Q9FS43	Q9FS43	BQ797149	VITISV_017149	5_642840_643832	Riparia shuttleworthii arizonica_x_ rupestris hybrid	CK138183 EV231291 EV230561 EV230502 EV230479 EV230015 EV229671 EV229488 EV228117 CK317562 EV231578 EV232684 EV233210 EV234994 EV236759 EV237344 EV237988 EV238271 EV238635 EV238681 EV238789 EV238799 EV238821 EV242537 EV242537 EV243181	CB339196 TC71063 DW588054 CF605083 TC69334 AJ863085 TC58902
GSVIVP00034350001	TC58032	aquaporin DELTA-TIP	TIP_DELTA	vv50101Channels_and_pores.xml_1.A.8	yes	1610955_s_at	AT3G16240	IPR012269; IPR000425	GO:0016021; GO:0006810; GO:0005215	integral to membrane; transport; transporter activity	Q0MX09	Q9FS46	AJ289866	VITISV_011435	9_3668354_3669879	shuttleworthii hybrid		CF604770 CF605477 TC52226	1614976_at
GSVIVP00001355001	CF202963	pyruvate decarboxylase isozyme 2	4.1.1.1	vv10010glycolysis.xml vv10650Butanoate_metabolism.xml	yes	1621682_s_at	AT5G54960	IPR012110; IPR012001; IPR011766; IPR012000	GO:0016831; GO:0000287; GO:0030976	carboxy-lyase activity; magnesium ion binding; thiamin pyrophosphate binding	A7QKZ9	Q9FVE1	CF202963	0	8_7060986_7063730	shuttleworthii hybrid	EV228200 EV228107 EV234864	CF602824 TC56029 DV940706	1611322_at
GSVIVP00015191001	CF206611	SnRK2-8	SnRK2-8	vv30001ABA_signaling.xml	yes	1609336_s_at	AT1G78290	IPR000719; IPR017441; IPR015740; IPR017442; IPR008271; IPR002290	GO:0005524; GO:0006468; GO:0004674	ATP binding; protein amino acid phosphorylation; protein serine/threonine kinase activity	A7NUV0	Q9FVI7	CF206611	0	18_4677328_4681638	shuttleworthii hybrid		TC55642 CF207826 TC56494 TC56666	1609460_at
GSVIVP00028327001	TC67021	Ornithine aminotransferase	2.6.1.13	vv10330Arginine_and_proline_metabolism.xml	yes	1608442_at	AT5G46180	IPR005814; IPR010164; IPR015421; IPR015422	GO:0030170; GO:0008483	pyridoxal phosphate binding; transaminase activity	A7Q162	Q9FVJ2	AF177590	VITISV_042180	10_3442823_3464071		EV235279
GSVIVP00014300001	TC52882	Alcohol dehydrogenase 3	1.1.1.1	vv10010glycolysis.xml vv10071Fatty_acid_metabolism.xml vv10350Tyrosine_metabolism.xml	yes	1616500_at	AT1G77120	IPR013154; IPR002085; IPR013149; IPR002328	GO:0055114; GO:0016491; GO:0008270	oxidation reduction; oxidoreductase activity; zinc ion binding	A7NSK6	Q9FZ00	AF194175	VITISV_030341	18_13407997_13412228	Riparia shuttleworthii	CK317614 EV237542 EV235758 EV235622 EV233366 CK317615	DT003979
GSVIVP00034834001	TC51761	Alcohol dehydrogenase 6	1.1.1.1	vv10010glycolysis.xml vv10071Fatty_acid_metabolism.xml vv10350Tyrosine_metabolism.xml	yes	1608263_a_at	AT1G77120	IPR013154; IPR002085; IPR013149; IPR002328	GO:0055114; GO:0016491; GO:0008270	oxidation reduction; oxidoreductase activity; zinc ion binding	A5C0I8	Q9FZ01	BQ794795	VITISV_039579	4_17808109_17810997	Riparia shuttleworthii	CN725587 CO058938	TC58013 TC64382 TC69306
GSVIVP00026490001	GSVIVP00026490001	maturase K [Vitis aestivalis]		DNA processing	no		ATCG00040	IPR002866	GO:0009507; GO:0006397	chloroplast; mRNA processing	A7PYL9	Q9GI27			12_16145966_16146838
GSVIVP00024394001	AF271662	Aquaporin TIP1;3	TIP1_3	vv50101Channels_and_pores.xml_1.A.8	yes	1622607_at	AT4G01470	IPR012269; IPR000425	GO:0016021; GO:0006810; GO:0005215	integral to membrane; transport; transporter activity	A7NZ69	Q9LKL7	AF271662	0	6_5052747_5054023			CF605030	1614387_s_at 1609934_at
GSVIVP00018548001	AF271660	Aquaporin TIP1;3	TIP1_3	vv50101Channels_and_pores.xml_1.A.8	yes	1611312_s_at	AT4G01470	IPR012269; IPR000425	GO:0016021; GO:0006810; GO:0005215	integral to membrane; transport; transporter activity	A7PJ07	Q9LKL9	AF271660	VITISV_007330	13_2514297_2515995			TC61154 CD798482 TC53971	1610603_at 1622128_s_at
GSVIVP00025341001	TC64809	Beta 1-3 glucanase	3.2.1.6	glucan hydrolysis	no	1618425_at	AT3G57240	IPR000490; IPR013781	GO:0005975; GO:0043169; GO:0004553	carbohydrate metabolic process; cation binding; hydrolase activity, hydrolyzing O-glycosyl compounds	A7PVS8	Q9M3U4	BQ795646	0	8_18888428_18889811	aestivalis arizonica_x_ rupestris hybrid
GSVIVP00001045001	TC60815	CYP76B1		cytochrome P450 family	no	1617740_at	AT2G45550	IPR001128; IPR002401	GO:0009055; GO:0020037; GO:0005506; GO:0004497; GO:0055114	electron carrier activity; heme binding; iron ion binding; monooxygenase activity; oxidation reduction	A7QKA9	Q9M4G8	CA816916	0	2_4336836_4339311			TC51899
GSVIVP00030517001	TC51800	major latex protein 22		Disease resistance	no	1617876_a_at	AT1G70890	IPR000916	GO:0006952; GO:0009607	defense response; response to biotic stimulus	A5BAX1	Q9M4G9	BQ797033	VITISV_030287	1_4755345_4756581			CF603945 TC66301 TC60432 TC69951 CB915324
GSVIVP00036026001	CF405411	Adenosylhomocysteine nucleosidase.	3.2.2.9	vv10271Methionine_metabolism.xml	yes	1615114_at	AT4G38800	IPR000845	GO:0003824; GO:0009116	catalytic activity; nucleoside metabolic process	A7P841	Q9M4H0	CF405411	0	3_991504_1000282		EV230563 EV229607 EV232101	TC53885 TC54866 NP596397
GSVIVP00014828001	TC52653	ABA-responsive element-binding protein 2 (AREB2)	AREB2	vv30001ABA_signaling.xml vv60012BZIP2.xml	yes	1619664_at	AT1G45249	IPR011616; IPR004827	GO:0005634; GO:0046983; GO:0006355; GO:0043565; GO:0003700	nucleus; protein dimerization activity; regulation of transcription, DNA-dependent; sequence-specific DNA binding; transcription factor activity	A7NTW9	Q9M4H1	AJ237992	0	18_8651553_8658579			CB917999
GSVIVP00027679001	CF205566	Metallothionein		stress	no	1612971_x_at		IPR000347	GO:0046872	metal ion binding	A7P1M6	Q9M4H3	CF205566	0	19_2787229_2787618	arizonica_x_ rupestris hybrid aestivalis		TC65646 TC64636 BQ799597 TC69671 CB345086 TC59649 TC70341 TC64889 TC70251 TC61908 TC63503TC64375 TC67905 TC62935 TC67622 TC70941 CB345162 TC63338 CB340032 TC71213 TC58277 TC68958CB347110 CB340309 CB347233 CB006406 CB346185 TC71018 TC63756 TC62447 TC62796 TC70383 CB348061 TC59292 CB345551 TC60489 CB347753 TC68499 CB340619 TC63137 TC62814 TC67885 CA810466 TC64397 TC68643 TC61496 CB345538 TC63498 CB…	1610539_x_at
GSVIVP00024571001	TC55027	Kiwellin Ripening-related protein grip22		Allergen	no	1615212_at		IPR005132			A7NZM3	Q9M4H4	CF406027	0	6_3062597_3065383			TC62589 CF414070 TC66961 BQ794805 BQ795630 TC65970 BQ795456 BG273841
GSVIVP00021335001	TC58366	haloacid dehalogenase hydrolase	3.1.3.18	vv10630Glyoxylate_and_dicarboxylate_metabolism.xml	yes	1616302_at	AT5G02230	IPR005834; IPR006402; IPR010237	GO:0003824; GO:0008152	catalytic activity; metabolic process	Q9M4H5	Q9M4H5	CB912509	0	8_13772520_13775545	aestivalis		CB919114
GSVIVP00010880001	TC53416	ripening-related protein		Unknown	no	1622854_s_at					A7QZX4	Q9M4H6	BQ794648	VITISV_022311	Unrandom_67823800_67825363	shuttleworthii		CF215911 TC52297 CB347291 CF213137 CB347217	1615776_at
GSVIVP00025871001	TC68722	Allergenic protein Pt2L4		stress response	no	1615272_at					Q9M4H7	Q9M4H7	BQ797629	0	12_7376834_7378507	shuttleworthii arizonica_x_ rupestris	EV232773 EV231315 EV240336	TC65806 TC70862 AJ863057 BQ800126 CD797297 TC51890 CB913612 TC68321 TC52688 BQ800136	1619339_s_at 1611486_at
GSVIVP00029882001	CF205018	invertase/pectin methylesterase inhibitor	PMEI	vv40006cell_wall.xml	yes	1615974_at	AT5G62350	IPR006501	GO:0004857; GO:0030599	enzyme inhibitor activity; pectinesterase activity	Q9M4H8	Q9M4H8	CF205018	VITISV_005237	Unrandom_114061802_114062782	aestivalis shuttleworthii arizonica_x_ rupestris hybrid		TC63758 BQ795672 TC64569 BQ795647	1618096_s_at 1607492_at
TC67003	TC67003				no	1610094_at						Q9M4I2	CF369032	0		Riparia	CO168424 EV242495 EV237488 CO408311 CO408310 CO168425	TC66475
GSVIVP00020601001	TC62787	Pectate lyase	4.2.2.2	vv40006cell_wall.xml	yes	1607945_at	AT4G24780	IPR002022; IPR006626; IPR012334			A7PLX6	Q9M505	AF243475	0	14_15682394_15684023	shuttleworthii arizonica_x_ rupestris		CN006505
GSVIVP00000993001	TC56593	ethylene receptor 1 (ETR1)	ETR1	vv30008Ethylene_signaling.xml	yes	1609317_at	AT1G66340	IPR003594; IPR003018; IPR004358; IPR014525; IPR003661; IPR005467; IPR001789; IPR002035	GO:0005524; GO:0005789; GO:0009873; GO:0018106; GO:0004872; GO:0006355; GO:0000156; GO:0000155	ATP binding; endoplasmic reticulum membrane; ethylene mediated signaling pathway; peptidyl-histidine phosphorylation; receptor activity; regulation of transcription, DNA-dependent; two-component response regulator activity; two-component sensor activity	Q9M506	Q9M506	AF243474	VITISV_002135	19_10482048_10509078
GSVIVP00037163001	TC52364	Caffeic acid O-methyltransferase	2.1.1.68	vv10940Phenylpropanoid_biosynthesis.xml	yes	1619450_s_at	AT5G54160	IPR016461; IPR001077; IPR012967; IPR011991	GO:0008171; GO:0046983	O-methyltransferase activity; protein dimerization activity	A7QEU7	Q9M560	AF239740	0	16_7281437_7284323	shuttleworthii hybrid	EV230402 EV241510	CF205002 TC62835 CF603917 DV939331 TC53987	1616434_s_at 1612124_at 1619682_x_at 1621563_x_at
GSVIVP00036892001	TC54112	Dehydrin 1b		stress	no	1621592_s_at					A7QE78	Q9M605	BQ792954	VITISV_032318	4_13892272_13892848	Riparia shuttleworthii arizonica_x_ rupestris	CK136904 EV228124 EV228052 EV227713 CK592810 CK592809 CK386859 CK138144 CK136908 CK136905 EV228909 EV230040 EV230518 EV230616 EV232706 EV232742 EV232835 EV232847 EV232933 EV233092 EV233226 EV233968 EV233990 EV234064 EV234749 EV235084 EV235118 EV235571 EV235749 EV235795 EV235966 EV235993 EV235993 EV236611 EV236893 EV237058 EV237060 EV237222 EV237260 EV237262 EV237562 EV237612 EV237658 EV237660 EV2…	DV938837 TC61998	1614788_at
GSVIVP00036330001	AF220406	proteasome 26S AAA-ATPase subunit (RPT4)	K03064	vv23050Proteasome.xml	yes	1614937_s_at	AT1G45000	IPR005937; IPR003593; IPR003959; IPR003960	GO:0005524; GO:0005737; GO:0017111; GO:0005634; GO:0030163	ATP binding; cytoplasm; nucleoside-triphosphatase activity; nucleus; protein catabolic process	A7P8W2	Q9M606	AF220406	0	3_3138098_3144308	shuttleworthii hybrid	EV228072	CN007645 TC62940 CF201190 TC56284 TC61811	1619075_at 1615004_at 1612683_at
GSVIVP00025563001	AF220405	Nuclear transcription factor Y subunit A-9	NFYA9	vv60021CCAAT.xml_HAP2	yes	1615298_s_at	AT3G20910	IPR001289	GO:0005634; GO:0006355; GO:0003700	nucleus; regulation of transcription, DNA-dependent; transcription factor activity	A7PWC9	Q9M607	AF220405	0	8_20615668_20618336		EV240004	CF209757 DT009439 TC69309 TC60512	1613198_at 1613964_at 1613912_at
GSVIVP00037466001	TC68555	saposin B domain-containing protein	SAPB	vv50101Channels_and_pores.xml_1.C.35	yes	1619344_s_at	AT3G51730	IPR011001; IPR008139			A7QFL1	Q9M614	CB968636	VITISV_040420	8_9264282_9267172	aestivalis shuttleworthii hybrid	EV227824	TC64667 CF074575 DT006282	1615177_at
GSVIVP00023281001	CF568812	tubulin beta-1 chain	K07375	vv44810Regulation_of_actin_cytoskeleton.xml	yes	1615938_at	AT5G12250	IPR013838; IPR002453; IPR000223; IPR008280; IPR000217; IPR003008	GO:0005525; GO:0003924; GO:0005874; GO:0007018; GO:0043234; GO:0051258; GO:0005198	GTP binding; GTPase activity; microtubule; microtubule-based movement; protein complex; protein polymerization; structural molecule activity	A5ATG8	Q9M6B2	CF568812	VITISV_029111	8_10873845_10877873	aestivalis Riparia shuttleworthii	CK229911 CK229912	TC68215 TC56576	1609927_at
GSVIVP00035904001	TC60439	Malate dehydrogenase	1.1.1.37	vv10020CitrateCycle.xml vv10620Pyruvate_metabolism.xml vv10630Glyoxylate_and_dicarboxylate_metabolism.xml vv10710Carbon_fixation.xml vv10720Reductive_carboxylate_cycle.xml	yes	1622059_at	AT1G53240	IPR001557; IPR001236; IPR015955; IPR001252; IPR010097; IPR016040	GO:0030060; GO:0005488; GO:0006096; GO:0006108; GO:0055114; GO:0006099	L-malate dehydrogenase activity; binding; glycolysis; malate metabolic process; oxidation reduction; tricarboxylic acid cycle	A7QDN2	Q9M6B3	CF208844	0	10_1235480_1240351	aestivalis Riparia shuttleworthii arizonica_x_ rupestris	CK229835 CK229834 EV243329	TC57773
GSVIVP00034830001	CO058937	alcohol dehydrogenase 2 [Vitis vinifera]	1.1.1.1	vv10010glycolysis.xml vv10071Fatty_acid_metabolism.xml vv10350Tyrosine_metabolism.xml	yes		AT1G77120	IPR013154; IPR002085; IPR013149; IPR002328	GO:0055114; GO:0016491; GO:0008270	oxidation reduction; oxidoreductase activity; zinc ion binding	A7QB70	Q9M6B4			4_17827728_17830082	Riparia	EV227932 CO058937 EV231346
GSVIVP00026881001	TC60619	Aquaporin TMP-C	TMPC	vv50101Channels_and_pores.xml_1.A.8	yes	1614489_at	AT3G61430	IPR012269; IPR000425	GO:0016021; GO:0006810; GO:0005215	integral to membrane; transport; transporter activity	A3FA66	Q9M7B2	AF188843	0	15random_2737396_2745107	Riparia shuttleworthii arizonica_x_ rupestris hybrid	CO408208 EV243059 EV242773 EV240446 EV240254 EV240090 EV238677 CO408389 CO408388 CO408209	AF141898 CO819265 TC62062	1607432_s_at 1611577_at
GSVIVP00025340001	TC61082	beta-1,3-glucanase	3.2.1.6	glucan hydrolysis	no	1620063_at	AT3G57240	IPR000490; IPR013781	GO:0005975; GO:0043169; GO:0004553	carbohydrate metabolic process; cation binding; hydrolase activity, hydrolyzing O-glycosyl compounds	A7PVS7	Q9SBY5	CB921343	0	8_18885532_18886842
GSVIVP00003756001	NP596522	Gag-pol polyprotein		polyprotein	no			IPR000209; IPR001878	GO:0003676; GO:0008270	nucleic acid binding; zinc ion binding	A7QRB7	Q9SEL2	ZZZZZZZZZZZZZZZZZZ	0	13random_1219594_1221370
GSVIVP00014680001	TC63873	Thaumatin SCUTL2		Stress	no	1616617_at	AT1G75030	IPR001938			A7NTI6	Q9SNY0	AF195654	VITISV_007440	18_10052234_10053477	Riparia shuttleworthii	CK592926 CK592927
GSVIVP00036095001	GSVIVP00036095001				no						A7P895	Q9SNY1			3_1469916_1470548
GSVIVP00023920001	TC52945	Ribosomal protein L10 (RPL10B) 60S	K02866	vv23010Ribosome.xml	yes	1611082_s_at	AT1G26910	IPR001197	GO:0005840; GO:0003735; GO:0006412	ribosome; structural constituent of ribosome; translation	A7NXZ2	Q9SPB3	CD711393	0	6_9004649_9008560	shuttleworthii hybrid	EV228531 EV243013 EV234960 EV233653 EV232168 EV231508 EV230373	CB344128 TC64332
GSVIVP00001102001	AF178653	osmotin		stress	no	1613811_a_at	AT4G11650	IPR001938			A7QKG2	Q9SPE0	AF178653	VITISV_023861	2_3771054_3772011	shuttleworthii arizonica_x_ rupestris	EV235653	TC65330 TC68283 TC60154 TC63167 CF603225 TC70952	1616413_at 1613180_at 1616695_s_at
GSVIVP00022565001	GSVIVP00022565001	galactinol synthase	2.4.1.123	vv10052Galactose_metabolism.xml	yes		AT2G47180	IPR002495	GO:0016051; GO:0016758	carbohydrate biosynthetic process; transferase activity, transferring hexosyl groups	A7PRM8	Q9SPE1			14_631446_633451
GSVIVP00031749001	TC69388	Abscisic stress ripening protein 2 (ASR2)		stress response	no	1616455_s_at		IPR003496	GO:0006950	response to stress	A7Q798	Q9SPF3	BQ792207	0	18random_1705807_1706585	aestivalis shuttleworthii arizonica_x_ rupestris hybrid	EV243371 EV243095 EV242723 EV241953 EV241330 EV240832 EV239672 EV239566	CB008924 CD012526 TC57995 TC58075 CX017327 CX017723 TC65921 TC57994 CB914290 CN546809 TC62715 CF983856 CB008631 TC68004 TC69542 BQ795145
GSVIVP00011782001	TC51691	polyphenol oxidase II, chloroplast precursor	1.10.3.1	vv10350Tyrosine_metabolism.xml vv50109_Incompletely_Characterized_Transport_Systems.xml_9.A.10.1	yes	1611542_at		IPR008922; IPR000896; IPR016213; IPR002227	GO:0005507; GO:0008152; GO:0016491	copper ion binding; metabolic process; oxidoreductase activity	A7R155	Q9SPF6	CB971080	VITISV_035472	Unrandom_74412583_74414406	Riparia shuttleworthii	CO258638	CB970226 CX017412
GSVIVP00035293001	TC67584	Elongation factor 1-gamma	K02355	translation	no	1620585_at	AT1G57720	IPR010987; IPR004045; IPR012335; IPR001662	GO:0005853; GO:0003746; GO:0006414	eukaryotic translation elongation factor 1 complex; translation elongation factor activity; translational elongation	A7QC85	Q9SPF8	CF512740	VITISV_021574	Unrandom_130797736_130801625	aestivalis Riparia shuttleworthii	CO408271 EV235588 EV233932 EV230415 EV228870 EV228357 CO408272	AF176496	1622691_s_at 1620089_at 1619876_at
GSVIVP00037013001	TC51830	SUT2 (sucrose transporter 3)	SUT2	vv50121Porters_cat_1_to_6.xml	yes	1622221_at	AT2G02860	IPR011701; IPR005989	GO:0005887; GO:0008515; GO:0015770	integral to plasma membrane; sucrose transmembrane transporter activity; sucrose transport	A7QEH4	Q9SQK5	AF021809	VITISV_011127	1random_2476369_2486447
GSVIVP00015035001	TC51693	SUT4 (SUCROSE TRANSPORTER 4)	SUT4	vv50121Porters_cat_1_to_6.xml	yes	1620256_at	AT1G09960	IPR011701; IPR005989	GO:0005887; GO:0008515; GO:0015770	integral to plasma membrane; sucrose transmembrane transporter activity; sucrose transport	A5BZF7	Q9SQK6	AF021808	VITISV_000474	18_6597517_6607103		EV235042	DT011964 DT035761
GSVIVP00027972001	TC68243	rubber elongation factor (REF)		Unclear	no	1606513_s_at	AT2G47780	IPR008802			A7Q0A1	Q9SW70	CB981864	VITISV_017032	7_3304014_3305234			CB005068 AF178990 TC58405	1618632_at
AF178989	AF178989	pectinesterase family	3.1.1.11	vv40006cell_wall.xml	yes	1620506_at	AT5G19730					Q9SW71	AF178989	0
GSVIVP00006731001	TC61039	seven in absentia SINA5	K08742	vv24120Ubiquitin_mediated_proteolysis.xml	yes	1609250_at	AT3G61790	IPR013323; IPR004162; IPR013322; IPR001841; IPR013010	GO:0007275; GO:0005634; GO:0005515; GO:0006511; GO:0008270	multicellular organismal development; nucleus; protein binding; ubiquitin-dependent protein catabolic process; zinc ion binding	A7QU80	Q9XGC2	Y18471	0	2_1458613_1464242
GSVIVP00018407001	TC52705	Pyrroline-5-carboxylate synthetase	2.7.2.11	vv10220Urea_cycle_and_metabolism_of_amino_groups.xml	yes	1619565_at	AT3G55610	IPR016163; IPR016162; IPR001048; IPR000965; IPR001057; IPR005766; IPR005715	GO:0005737; GO:0004349; GO:0004350; GO:0006561	cytoplasm; glutamate 5-kinase activity; glutamate-5-semialdehyde dehydrogenase activity; proline biosynthetic process	A7PIN2	Q9XGC4	CB007825	0	13_3718557_3736708	shuttleworthii	EV241738
GSVIVP00036860001	TC68541	Beta-galactosidase	3.2.1.23	vv10052Galactose_metabolism.xml vv10511N-Glycan_degradation.xml vv10600Sphingolipid_metabolism.xml	yes	1622295_at	AT4G36360	IPR001944; IPR013781; IPR000922	GO:0004565; GO:0009341; GO:0005975; GO:0043169; GO:0005529	beta-galactosidase activity; beta-galactosidase complex; carbohydrate metabolic process; cation binding; sugar binding	A7QE47	Q9XGT3	AF159124	0	4_14081551_14095958			CN545491	1607426_at 1611230_at
GSVIVP00033996001	TC63941	pectinesterase PME1	3.1.1.11	vv40006cell_wall.xml	yes	1610996_at	AT1G53840	IPR012334; IPR000070; IPR006501	GO:0045330; GO:0005618; GO:0042545; GO:0004857; GO:0030599	aspartyl esterase activity; cell wall; cell wall modification; enzyme inhibitor activity; pectinesterase activity	A7P6A9	Q9XGT4	BQ794786	VITISV_034303	9_242275_244630	shuttleworthii		DT023637
GSVIVP00035359001	TC53043	pectinesterase family	3.1.1.11	vv40006cell_wall.xml	yes	1619468_at	AT4G33220	IPR012334; IPR000070; IPR017441	GO:0045330; GO:0005618; GO:0042545; GO:0030599	aspartyl esterase activity; cell wall; cell wall modification; pectinesterase activity	A7QCE1	Q9XGT5	AY043232	VITISV_003251	Unrandom_132080044_132081366		EV236591	CN545872 TC57528	1613858_at
GSVIVP00004559001	TC51694	SUGAR TRANSPORTER 1	STP1	vv50121Porters_cat_1_to_6.xml	yes	1616083_at	AT1G11260	IPR007114; IPR005828; IPR003663; IPR005829	GO:0016021; GO:0022891; GO:0055085	integral to membrane; substrate-specific transmembrane transporter activity; transmembrane transport	A7R4L5	Q9ZR63	CB009608	VITISV_013347	Unrandom_97905598_97908563
GSVIVP00011588001	TC51703	Chitinase precursor	3.2.1.14	vv10530Aminosugars_metabolism.xml	yes	1608262_at	AT3G12500	IPR001002; IPR016283; IPR000726	GO:0016998; GO:0008061; GO:0006032; GO:0004568	cell wall catabolic process; chitin binding; chitin catabolic process; chitinase activity	Q9FS45	Q9ZTK4	AF053341	VITISV_033490	Unrandom_77260231_77261798	shuttleworthii arizonica_x_ rupestris	EV231066
AF196485	AF196485	tubulin, Beta	K07375	vv44810Regulation_of_actin_cytoskeleton.xml	yes	1616521_at	AT5G23860						AF196485	0					1620318_at
AF441123	AF441123	Acidic class III chitinase (VCH3)	3.2.1.14	vv10530Aminosugars_metabolism.xml	yes	1622874_at							AF441123	0					1619059_at
AJ862911	AJ862911	ATP synthase F0 subunit 6	K02126	vv10190Oxidative_phosphorylation.xml vv50131Primary_Active_Transporter_cat_A2_to_A4.xml	yes								ZZZZZZZZZZZZZZZZZZ	0
AJ862912	AJ862912				no								ZZZZZZZZZZZZZZZZZZ	0
AJ862913	AJ862913	Ribosomal protein L10 (RPL10A) 60S	K02866	vv23010Ribosome.xml	yes		AT1G14320						ZZZZZZZZZZZZZZZZZZ	0
AJ862914	AJ862914				no								ZZZZZZZZZZZZZZZZZZ	0
AJ862915	AJ862915	cytochrome oxidase, subunit I	K02256	vv10190Oxidative_phosphorylation.xml vv50135Primary_Active_Transporter_cat_D3_to_E2.xml	yes		ATMG01360						ZZZZZZZZZZZZZZZZZZ	0
AJ862916	AJ862916	NADH dehydrogenase subunit 4	K03881	vv10190Oxidative_phosphorylation.xml vv50134Primary_Active_Transporter_cat_D1.xml	yes								ZZZZZZZZZZZZZZZZZZ	0
AJ862932	AJ862932	chalcone synthase / naringenin-chalcone synthase	2.3.1.74	vv10941Flavonoid_biosynthesis.xml	yes		AT5G13930						ZZZZZZZZZZZZZZZZZZ	VITISV_020801				TC59572
AJ862982	AJ862982				no								ZZZZZZZZZZZZZZZZZZ	0
AJ862989	AJ862989				no								ZZZZZZZZZZZZZZZZZZ	0
AJ863000	AJ863000				no								ZZZZZZZZZZZZZZZZZZ	0
AJ863002	AJ863002				no								ZZZZZZZZZZZZZZZZZZ	VITISV_009673
AJ863054	AJ863054				no								ZZZZZZZZZZZZZZZZZZ	VITISV_028262
AJ863063	AJ863063				no								ZZZZZZZZZZZZZZZZZZ	0
AW707969	AW707969	Profilin 6 (Pollen allergen Hev b 8.0204)	K05759	vv44810Regulation_of_actin_cytoskeleton.xml	yes								ZZZZZZZZZZZZZZZZZZ	0			EV238849
AW708010	AW708010				no	1611539_at							AW708010	0
AY037918	AY037918				no	1607342_at							AY037918	0					1613973_at
AY037922	AY037922				no	1617028_at							AY037922	0					1613178_at
AY059638	AY059638	Stilbene synthase	2.3.1.95	vv10940Phenylpropanoid_biosynthesis.xml	yes	1606750_at	AT5G13930						AY059638	0
AY427078	AY427078	disease resistance protein (NBS-LRR class)		disease resistance	no	1611071_at	AT1G61300						AY427078	0					1614813_at
AY427080	AY427080	disease resistance protein (TIR-NBS-LRR class)		disease resistance	no	1612452_at	AT4G12010						AY427080	0					1608670_at
AY427082	AY427082	disease resistance protein (TIR-NBS-LRR class)		disease resistance	no	1613960_at	AT5G36930						AY427082	0					1617772_at
AY427086	AY427086	disease resistance protein (TIR-NBS-LRR class)		disease resistance	no	1610191_x_at							AY427086	0					1614165_x_at
AY427105	AY427105	disease resistance protein (TIR-NBS-LRR class)		disease resistance	no	1615247_x_at	AT5G11250						AY427105	0					1619229_x_at
AY427114	AY427114	NBS-kinase protein Z2		kinase	no	1606533_at							AY427114	0					1619184_at
AY427116	AY427116	NBS-p64-18		Disease resistance	no	1608669_x_at							AY427116	0					1620895_at 1612676_x_at 1617190_at
AY427122	AY427122	disease resistance protein (TIR-NBS-LRR class)		disease resistance	no	1621787_at							AY427122	0					1606905_x_at 1609178_at 1618188_s_at
AY427128	AY427128	disease resistance protein (TIR-NBS-LRR class)		disease resistance	no	1610479_at	AT5G17680						AY427128	0					1614262_at
AY427136	AY427136	FERONIA receptor-like kinase		pollen tube reception	no	1610357_at	AT3G51550						AY427136	0					1606563_at
AY427151	AY427151	Tassel serine threonine kinase 1		kinase	no	1618053_at	AT2G24370						AY427151	0					1614269_at
AY427156	AY427156	disease resistance protein (TIR-NBS-LRR class)		disease resistance	no	1615420_at	AT3G14470						AY427156	0					1611634_at
AY427158	AY427158	disease resistance protein (TIR-NBS-LRR class)		disease resistance	no	1612128_at	AT5G48770						AY427158	0					1608349_at
AY427164	AY427164	disease resistance protein (TIR-NBS-LRR class)		disease resistance	no	1609061_at	AT5G17680						AY427164	0					1612835_at
AY427176	AY427176	disease resistance protein (TIR-NBS-LRR class)		disease resistance	no	1608699_at							AY427176	0					1612471_at
AY427180	AY427180	disease resistance protein (TIR-NBS-LRR class)		disease resistance	no	1616027_at	AT5G36930						AY427180	0					1612212_at
AY427184	AY427184	disease resistance protein (TIR-NBS-LRR class)		disease resistance	no	1620216_at	AT5G36930						AY427184	0					1607602_at
AY427191	AY427191	disease resistance protein (TIR-NBS-LRR class)		disease resistance	no	1620649_at							AY427191	VITISV_017447					1616891_at
BE846397	BE846397	Zn-finger transcription factor		Unknown	no								ZZZZZZZZZZZZZZZZZZ	0
BG273906	BG273906	glyoxylate reductase	1.1.1.26	vv10100Biosynthesis_of_steroids.xml vv10630Glyoxylate_and_dicarboxylate_metabolism.xml vv10750Vitamin_B6_metabolism.xml	yes	1615316_at	AT1G72190						BG273906	0
BM436280	BM436280	Receptor protein kinase		kinase	no		AT1G53420						ZZZZZZZZZZZZZZZZZZ	0
BM436357	BM436357				no								ZZZZZZZZZZZZZZZZZZ	0
BM436641	BM436641				no								ZZZZZZZZZZZZZZZZZZ	0
BM436645	BM436645				no								ZZZZZZZZZZZZZZZZZZ	0
BM436816	BM436816				no								ZZZZZZZZZZZZZZZZZZ	0				TC66401 TC69968
BM436900	BM436900				no								ZZZZZZZZZZZZZZZZZZ	0
BM437050	BM437050	CBL-interacting protein kinase 6 (CIPK6)		Signal	no		AT4G30960						ZZZZZZZZZZZZZZZZZZ	VITISV_015398
BM437055	BM437055				no								ZZZZZZZZZZZZZZZZZZ	0
BM437127	BM437127				no								ZZZZZZZZZZZZZZZZZZ	VITISV_017759
BM437150	BM437150				no								ZZZZZZZZZZZZZZZZZZ	0
BM437163	BM437163				no								ZZZZZZZZZZZZZZZZZZ	0
BM437206	BM437206	HET-C protein		Growth vegetative	no								ZZZZZZZZZZZZZZZZZZ	0
BM437403	BM437403	anthranilate N-benzoyltransferase protein 1	2.3.1.144	vv10400Phenylalanine_tyrosine_and_tryptophan_biosynthesis.xml	yes		AT3G26040						ZZZZZZZZZZZZZZZZZZ	VITISV_038783		shuttleworthii
BM437458	BM437458				no								ZZZZZZZZZZZZZZZZZZ	0
BM437538	BM437538	Unknown protein		Unknown	no		AT5G64230						ZZZZZZZZZZZZZZZZZZ	VITISV_022124
BM437558	BM437558				no								ZZZZZZZZZZZZZZZZZZ	0
BM437660	BM437660				no								ZZZZZZZZZZZZZZZZZZ	0
BM437680	BM437680	retrotransposon protein, LINE subclass		retrotransposon	no								ZZZZZZZZZZZZZZZZZZ	0
BM437789	BM437789				no								ZZZZZZZZZZZZZZZZZZ	0
BM437866	BM437866				no								ZZZZZZZZZZZZZZZZZZ	0
BM438015	BM438015	guanine nucleotide-binding protein beta subunit		Signal	no		AT4G34460						ZZZZZZZZZZZZZZZZZZ	0
BM438039	BM438039				no								ZZZZZZZZZZZZZZZZZZ	0
BM438052	BM438052	endonuclease/exonuclease/phosphatase family		DNA processing	no		AT1G73875						ZZZZZZZZZZZZZZZZZZ	VITISV_014763
BM438122	BM438122				no								ZZZZZZZZZZZZZZZZZZ	0
BQ792077	BQ792077				no								ZZZZZZZZZZZZZZZZZZ	0
BQ792092	BQ792092				no	1621166_at							BQ792092	0
BQ792129	BQ792129				no	1620204_at							BQ792129	0			EV228613
BQ792131	BQ792131				no								ZZZZZZZZZZZZZZZZZZ	0
BQ792159	BQ792159				no								ZZZZZZZZZZZZZZZZZZ	0
BQ792175	BQ792175				no	1612265_at							BQ792175	0				TC68785
BQ792239	BQ792239				no								ZZZZZZZZZZZZZZZZZZ	0
BQ792277	BQ792277	bZIP transcription factor BZO2H3	BZO2H3_1	vv60012BZIP2.xml	yes	1616577_at							BQ792277	VITISV_007740		shuttleworthii		CA818163
BQ792303	BQ792303				no								ZZZZZZZZZZZZZZZZZZ	0
BQ792313	BQ792313				no	1610313_at							BQ792313	0
BQ792339	BQ792339				no								ZZZZZZZZZZZZZZZZZZ	0			EV231268
BQ792340	BQ792340				no	1615861_at							BQ792340	0		shuttleworthii
BQ792349	BQ792349				no								ZZZZZZZZZZZZZZZZZZ	0
BQ792371	BQ792371				no								ZZZZZZZZZZZZZZZZZZ	0			EV229953
BQ792413	BQ792413				no								ZZZZZZZZZZZZZZZZZZ	0
BQ792454	BQ792454				no	1607246_at							BQ792454	0
BQ792482	BQ792482				no	1620157_at							BQ792482	0				TC54492
BQ792506	BQ792506				no	1615175_at							BQ792506	0
BQ792516	BQ792516	Unknown protein		Unknown	no		AT2G44360						ZZZZZZZZZZZZZZZZZZ	0
BQ792526	BQ792526	proline-rich family protein		Unknown	no	1622170_at	AT5G14540						BQ792526	0
BQ792568	BQ792568	ABC PROTEIN 10 NON-INTRINSIC	ABCNAP10	vv52010ABC_transporters.xml	yes	1620146_at	AT1G63270						BQ792568	VITISV_010335
BQ792613	BQ792613	Amino acid permease	AAPREL	vv50123Porters_cat_18_to_29.xml	yes		AT2G01170						ZZZZZZZZZZZZZZZZZZ	0
BQ792669	BQ792669				no								ZZZZZZZZZZZZZZZZZZ	0
BQ792732	BQ792732	Cysteine-rich receptor-like protein kinase 29		kinase	no	1610965_at	AT4G23160						BQ792732	0
BQ792744	BQ792744				no	1608846_at							BQ792744	0
BQ792803	BQ792803				no	1615698_at							BQ792803	0
BQ792855	BQ792855	Malate synthase glyoxysomal	2.3.3.9	vv10620Pyruvate_metabolism.xml vv10630Glyoxylate_and_dicarboxylate_metabolism.xml	yes		AT5G03860						ZZZZZZZZZZZZZZZZZZ	0
BQ792914	BQ792914				no	1611995_at							BQ792914	0
BQ792924	BQ792924				no	1617289_at							BQ792924	VITISV_016428
BQ792949	BQ792949				no								ZZZZZZZZZZZZZZZZZZ	0
BQ792978	BQ792978				no								ZZZZZZZZZZZZZZZZZZ	0
BQ792983	BQ792983				no								ZZZZZZZZZZZZZZZZZZ	0
BQ793019	BQ793019				no								ZZZZZZZZZZZZZZZZZZ	0
BQ793095	BQ793095	aspartyl protease	3.4.23.x	peptidase	no								ZZZZZZZZZZZZZZZZZZ	VITISV_025615
BQ793147	BQ793147				no								ZZZZZZZZZZZZZZZZZZ	0
BQ793153	BQ793153				no								ZZZZZZZZZZZZZZZZZZ	0
BQ793160	BQ793160	Polyprotein		polyprotein	no	1613484_at							BQ793160	0
BQ793168	BQ793168	EF hand		Signal	no	1618451_at							BQ793168	VITISV_029170
BQ793206	BQ793206				no	1608668_at							BQ793206	VITISV_011232				TC62764
BQ793239	BQ793239				no	1610654_at							BQ793239	VITISV_004019
BQ793396	BQ793396	Uroporphyrinogen decarboxylase chloroplast precursor	4.1.1.37	vv10860Porphyrin_and_chlorophyll_metabolism.xml	yes	1621781_at							BQ793396	0
BQ793487	BQ793487				no	1622733_at							BQ793487	0
BQ793670	BQ793670				no								ZZZZZZZZZZZZZZZZZZ	0
BQ793814	BQ793814				no								ZZZZZZZZZZZZZZZZZZ	0
BQ793891	BQ793891				no	1615693_at							BQ793891	0
BQ793947	BQ793947				no								ZZZZZZZZZZZZZZZZZZ	0
BQ794352	BQ794352				no								ZZZZZZZZZZZZZZZZZZ	0
BQ794356	BQ794356				no								ZZZZZZZZZZZZZZZZZZ	0
BQ794370	BQ794370				no	1612859_at							BQ794370	0
BQ794444	BQ794444				no								ZZZZZZZZZZZZZZZZZZ	0
BQ794470	BQ794470				no	1609831_at							BQ794470	0				CF604395
BQ795168	BQ795168				no	1621476_at							BQ795168	0
BQ795259	BQ795259				no	1610280_at							BQ795259	0
BQ795292	BQ795292				no								ZZZZZZZZZZZZZZZZZZ	0
BQ795334	BQ795334	transketolase (EC 2.2.1.1) TKT1 precursor chloroplast	2.2.1.1	vv10030pentose_phosphate.xml vv10710Carbon_fixation.xml	yes	1606737_at							BQ795334	0
BQ795338	BQ795338	hydroperoxide lyase (HPL1)	K10528	vv10592alpha-Linolenic_acid_metabolism.xml	yes		AT4G15440						ZZZZZZZZZZZZZZZZZZ	0
BQ795386	BQ795386				no								ZZZZZZZZZZZZZZZZZZ	0
BQ795460	BQ795460	Ribosomal protein L35a (RPL35aC) 60S	K02917	vv23010Ribosome.xml	yes	1614108_at	AT1G07070						BQ795460	VITISV_014592		shuttleworthii arizonica_x_ rupestris	EV238156 EV243143	BM437108 TC54594
BQ795468	BQ795468				no								ZZZZZZZZZZZZZZZZZZ	0
BQ795599	BQ795599	chloride channel protein (CLC-d)	CLCD K05393	vv50124Porters_cat_30_to_64.xml	yes	1610502_at	AT5G26240						BQ795599	0				TC62060	1614279_at
BQ795608	BQ795608				no								ZZZZZZZZZZZZZZZZZZ	0
BQ795619	BQ795619				no								ZZZZZZZZZZZZZZZZZZ	0
BQ795620	BQ795620	Unknown protein		Unknown	no								ZZZZZZZZZZZZZZZZZZ	0
BQ795624	BQ795624	WRKY DNA-binding protein 15	WRKY15_2	vv60066WRKY.xml	yes	1612237_at	AT2G23320						BQ795624	VITISV_001145				TC61184 CN006434
BQ795631	BQ795631	Metallothionein		stress	no								ZZZZZZZZZZZZZZZZZZ	0
BQ795633	BQ795633				no								ZZZZZZZZZZZZZZZZZZ	0
BQ795634	BQ795634				no								ZZZZZZZZZZZZZZZZZZ	0
BQ795651	BQ795651				no	1618613_at							BQ795651	VITISV_023316			EV237284	CB347537 TC65245 CN545941 TC53152	1608301_at
BQ795652	BQ795652				no								ZZZZZZZZZZZZZZZZZZ	0
BQ795654	BQ795654				no								ZZZZZZZZZZZZZZZZZZ	0
BQ795663	BQ795663				no								ZZZZZZZZZZZZZZZZZZ	0
BQ795665	BQ795665				no	1619004_at							BQ795665	0
BQ795670	BQ795670	glucan endo-1,3-beta-glucosidase GII precursor	3.2.1.39	vv10500Starch_and_sucrose_metabolism.xml	yes		AT3G57270						ZZZZZZZZZZZZZZZZZZ	0
BQ795671	BQ795671				no								ZZZZZZZZZZZZZZZZZZ	0
BQ795673	BQ795673				no								ZZZZZZZZZZZZZZZZZZ	0
BQ795679	BQ795679				no	1621703_at							BQ795679	0
BQ795688	BQ795688				no	1609969_at							BQ795688	0			EV242827
BQ795689	BQ795689				no								ZZZZZZZZZZZZZZZZZZ	0
BQ795690	BQ795690				no								ZZZZZZZZZZZZZZZZZZ	0
BQ795692	BQ795692	Unknown protein		Unknown	no								ZZZZZZZZZZZZZZZZZZ	0
BQ795696	BQ795696				no								ZZZZZZZZZZZZZZZZZZ	0
BQ795730	BQ795730				no								ZZZZZZZZZZZZZZZZZZ	0
BQ795732	BQ795732				no								ZZZZZZZZZZZZZZZZZZ	0
BQ795789	BQ795789				no								ZZZZZZZZZZZZZZZZZZ	0
BQ795816	BQ795816				no								ZZZZZZZZZZZZZZZZZZ	VITISV_008241
BQ795824	BQ795824				no	1613133_at							BQ795824	0				DT035209
BQ795905	BQ795905				no								ZZZZZZZZZZZZZZZZZZ	0
BQ795926	BQ795926	protein transport protein Sec61 subunit beta	K09481	vv50111tethering_factors.xml vv50132Primary_Active_Transporter_cat_A5_to_A8.xml	yes		AT3G60540						ZZZZZZZZZZZZZZZZZZ	0
BQ795967	BQ795967				no								ZZZZZZZZZZZZZZZZZZ	0
BQ796003	BQ796003				no	1621483_at							BQ796003	0		arizonica_x_ rupestris		TC57093 TC61325
BQ796045	BQ796045				no	1607372_at							BQ796045	0
BQ796123	BQ796123				no								ZZZZZZZZZZZZZZZZZZ	0
BQ796386	BQ796386	myb family	MYBREL_14	vv60045MYBrelated.xml	yes		AT3G07565						ZZZZZZZZZZZZZZZZZZ	0
BQ796400	BQ796400				no								ZZZZZZZZZZZZZZZZZZ	VITISV_003302				CD004183
BQ796492	BQ796492				no	1607965_at							BQ796492	0
BQ796927	BQ796927	transcription initiation factor TFIIH subunit H4	K03144	vv23022Basal_transcription_factors.xml vv23420Nucleotide_excision_repair.xml	yes	1606779_at	AT4G17020						BQ796927	0
BQ796935	BQ796935	aldehyde oxidase AA01	1.2.3.7	vv11002auxin_biosynthesis.xml	yes	1608083_at							BQ796935	VITISV_041858
BQ796990	BQ796990				no	1608325_at							BQ796990	0
BQ797385	BQ797385	Unknown protein		Unknown	no	1620153_at							BQ797385	0
BQ797509	BQ797509	AAA-type ATPase		ATPase	no	1606918_at							BQ797509	0
BQ797520	BQ797520				no	1616701_at							BQ797520	0
BQ797684	BQ797684				no	1615711_at							BQ797684	0				TC59202
BQ797702	BQ797702				no	1618809_at							BQ797702	0
BQ797766	BQ797766				no								ZZZZZZZZZZZZZZZZZZ	0
BQ798049	BQ798049	zinc finger (C3HC4-type RING finger)	ZFC3HC4_73	vv60078other_zf-C3HC4.xml	yes	1618273_at							BQ798049	0
BQ798218	BQ798218				no								ZZZZZZZZZZZZZZZZZZ	0
BQ798714	BQ798714				no	1619296_at							BQ798714	0
BQ798766	BQ798766				no								ZZZZZZZZZZZZZZZZZZ	0
BQ798768	BQ798768				no	1621961_at							BQ798768	0
BQ798769	BQ798769				no	1607901_at							BQ798769	0
BQ798771	BQ798771	Unknown protein		Unknown	no	1619935_at	AT1G29830						BQ798771	0
BQ798774	BQ798774	aquaporin PIP1C	PIP1C	vv50101Channels_and_pores.xml_1.A.8	yes								ZZZZZZZZZZZZZZZZZZ	0
BQ798776	BQ798776	aquaporin PIP2;4	PIP2_4	vv50101Channels_and_pores.xml_1.A.8	yes	1622205_at	AT5G60660						BQ798776	0
BQ798783	BQ798783				no								ZZZZZZZZZZZZZZZZZZ	0
BQ798787	BQ798787	ferredoxin, chloroplast (PETF)	K02639	vv10195Photosynthesis.xml	yes	1622887_at	AT1G60950						BQ798787	0		arizonica_x_ rupestris
BQ798790	BQ798790				no								ZZZZZZZZZZZZZZZZZZ	0
BQ798793	BQ798793				no								ZZZZZZZZZZZZZZZZZZ	0
BQ798794	BQ798794				no	1619048_at							BQ798794	0
BQ798797	BQ798797				no								ZZZZZZZZZZZZZZZZZZ	0
BQ798801	BQ798801				no								ZZZZZZZZZZZZZZZZZZ	0
BQ798804	BQ798804				no	1614826_at							BQ798804	0
BQ798807	BQ798807				no								ZZZZZZZZZZZZZZZZZZ	0
BQ798809	BQ798809				no	1621453_at							BQ798809	0
BQ798816	BQ798816				no								ZZZZZZZZZZZZZZZZZZ	0
BQ798820	BQ798820				no	1619411_at							BQ798820	0
BQ798822	BQ798822				no								ZZZZZZZZZZZZZZZZZZ	0
BQ798828	BQ798828	L-ascorbate peroxidase 3 (APX3)	1.11.1.11	vv10053Ascorbate_and_aldarate_metabolism.xml	yes		AT4G35000						ZZZZZZZZZZZZZZZZZZ	0
BQ798829	BQ798829				no								ZZZZZZZZZZZZZZZZZZ	0
BQ798836	BQ798836				no	1607797_at							BQ798836	0
BQ798837	BQ798837				no	1610069_at							BQ798837	0
BQ798838	BQ798838				no	1612392_at							BQ798838	0
BQ798840	BQ798840				no	1608618_at							BQ798840	0
BQ798841	BQ798841				no								ZZZZZZZZZZZZZZZZZZ	0
BQ798844	BQ798844				no								ZZZZZZZZZZZZZZZZZZ	0
BQ798845	BQ798845				no	1613139_at							BQ798845	0
BQ798846	BQ798846				no								ZZZZZZZZZZZZZZZZZZ	0
BQ798847	BQ798847				no	1614696_at							BQ798847	0
BQ798852	BQ798852				no	1619264_at							BQ798852	0
BQ798869	BQ798869	protein disulfide isomerase (PDIL) protein	5.3.4.1	protein folding	no								ZZZZZZZZZZZZZZZZZZ	0
BQ798891	BQ798891				no	1615338_at							BQ798891	0
BQ798901	BQ798901	Unknown protein		Unknown	no	1612887_at	AT3G04890						BQ798901	VITISV_010563
BQ798916	BQ798916	salutaridinol 7-O-acetyltransferase	2.3.1.150	vv10950Alkaloid_biosynthesis_I.xml	yes	1618389_at							BQ798916	VITISV_038783		shuttleworthii		TC62434 CD004438
BQ798952	BQ798952				no	1621249_at							BQ798952	VITISV_024168				CO818578
BQ798972	BQ798972	Unknown protein		Unknown	no								ZZZZZZZZZZZZZZZZZZ	VITISV_019563
BQ799036	BQ799036				no	1621075_at							BQ799036	0
BQ799046	BQ799046				no	1612467_at							BQ799046	VITISV_036771
BQ799110	BQ799110	S-Adenosylmethionine decarboxylase.	4.1.1.50	vv10220Urea_cycle_and_metabolism_of_amino_groups.xml vv10271Methionine_metabolism.xml	yes	1612196_at							BQ799110	VITISV_041154				TC65129
BQ799152	BQ799152				no	1613899_at							BQ799152	0
BQ799155	BQ799155	resistance protein RGC2		Disease resistance	no	1607736_at							BQ799155	0
BQ799294	BQ799294				no	1613146_at							BQ799294	0
BQ799314	BQ799314				no								ZZZZZZZZZZZZZZZZZZ	VITISV_015754
BQ799388	BQ799388				no	1616989_at							BQ799388	0				DT007233
BQ799455	BQ799455	transposase for IS10		transposon	no								ZZZZZZZZZZZZZZZZZZ	0
BQ799575	BQ799575				no	1620269_at							BQ799575	0			EV231114	TC57885	1607772_at
BQ799611	BQ799611				no								ZZZZZZZZZZZZZZZZZZ	0		aestivalis
BQ799878	BQ799878				no	1619893_at							BQ799878	0
BQ800026	BQ800026				no	1614885_at							BQ800026	0
BQ800027	BQ800027				no								ZZZZZZZZZZZZZZZZZZ	0
BQ800031	BQ800031				no	1621275_at							BQ800031	0				TC53169
BQ800107	BQ800107				no								ZZZZZZZZZZZZZZZZZZ	0		arizonica_x_ rupestris
BQ800197	BQ800197				no								ZZZZZZZZZZZZZZZZZZ	0
BQ800271	BQ800271				no	1613522_at							BQ800271	0
BQ800284	BQ800284				no	1610902_at							BQ800284	0				TC64374
BQ800353	BQ800353				no								ZZZZZZZZZZZZZZZZZZ	VITISV_024249		aestivalis
BQ800355	BQ800355				no	1620835_at							BQ800355	0
BQ800366	BQ800366				no	1619253_at							BQ800366	0
BQ800428	BQ800428				no								ZZZZZZZZZZZZZZZZZZ	0				DT030057
BQ800459	BQ800459	phosphate permease	PHOSPER	vv50123Porters_cat_18_to_29.xml	yes								ZZZZZZZZZZZZZZZZZZ	0
BQ800504	BQ800504				no	1610999_at							BQ800504	0
BQ800513	BQ800513	sensitivity to red light reduced protein (SRR1)		circadian clock function	no		AT5G59560						ZZZZZZZZZZZZZZZZZZ	0
BQ800518	BQ800518				no	1608601_at							BQ800518	VITISV_013561				TC57848 DT010186 DT007725
BQ800555	BQ800555				no	1618386_at							BQ800555	0		Riparia	CN725583 CO058896	DT019848
BQ800610	BQ800610				no	1621851_at							BQ800610	VITISV_002668
CA807869	CA807869				no								ZZZZZZZZZZZZZZZZZZ	VITISV_017160
CA807887	CA807887				no								ZZZZZZZZZZZZZZZZZZ	0
CA807894	CA807894				no								ZZZZZZZZZZZZZZZZZZ	0
CA807903	CA807903	KH domain-containing quaking protein		Splicing factor	no		AT1G09660						ZZZZZZZZZZZZZZZZZZ	VITISV_041524
CA807919	CA807919				no								ZZZZZZZZZZZZZZZZZZ	VITISV_041377
CA807938	CA807938				no								ZZZZZZZZZZZZZZZZZZ	0
CA807992	CA807992				no								ZZZZZZZZZZZZZZZZZZ	0
CA808016	CA808016				no								ZZZZZZZZZZZZZZZZZZ	0
CA808027	CA808027	leucine-rich repeat protein kinase		kinase	no		AT1G35710						ZZZZZZZZZZZZZZZZZZ	0
CA808049	CA808049				no								ZZZZZZZZZZZZZZZZZZ	VITISV_025107
CA808065	CA808065				no								ZZZZZZZZZZZZZZZZZZ	0
CA808066	CA808066				no	1620616_at							CA808066	0
CA808171	CA808171	polyubiquitin (UBQ4)		UBIQUITIN	no		AT5G03240						ZZZZZZZZZZZZZZZZZZ	0		Riparia shuttleworthii	CK229833 CK229832 CN601831
CA808226	CA808226				no								ZZZZZZZZZZZZZZZZZZ	0
CA808245	CA808245	ribosomal protein L13a 60S	K02872	vv23010Ribosome.xml	yes								ZZZZZZZZZZZZZZZZZZ	0
CA808490	CA808490				no								ZZZZZZZZZZZZZZZZZZ	0
CA808495	CA808495				no								ZZZZZZZZZZZZZZZZZZ	0
CA808802	CA808802				no								ZZZZZZZZZZZZZZZZZZ	0
CA808804	CA808804	aquaporin PIP2F	PIP2F	vv50101Channels_and_pores.xml_1.A.8	yes								ZZZZZZZZZZZZZZZZZZ	0
CA808847	CA808847				no								ZZZZZZZZZZZZZZZZZZ	0
CA808872	CA808872				no								ZZZZZZZZZZZZZZZZZZ	0
CA808887	CA808887	RAB GTPase FP8	K07976	ko04031	no		AT3G11730						ZZZZZZZZZZZZZZZZZZ	0
CA808930	CA808930				no								ZZZZZZZZZZZZZZZZZZ	0
CA808950	CA808950				no								ZZZZZZZZZZZZZZZZZZ	0
CA808958	CA808958				no								ZZZZZZZZZZZZZZZZZZ	0
CA808961	CA808961				no								ZZZZZZZZZZZZZZZZZZ	0
CA808976	CA808976				no	1617539_at							CA808976	0
CA809008	CA809008				no								ZZZZZZZZZZZZZZZZZZ	0
CA809051	CA809051				no	1606615_at							CA809051	0
CA809059	CA809059				no	1618878_at							CA809059	0
CA809102	CA809102	pheophorbide A oxygenase 2	1.14.12.20	vv10860Porphyrin_and_chlorophyll_metabolism.xml vv50133Primary_Active_Transporter_cat_A9_to_A18.xml	yes	1622189_at	AT3G44880						CA809102	0
CA809106	CA809106				no								ZZZZZZZZZZZZZZZZZZ	0
CA809124	CA809124	transposon protein, CACTA, En/Spm sub-class		transposon	no	1608536_at							CA809124	0
CA809126	CA809126				no								ZZZZZZZZZZZZZZZZZZ	0
CA809148	CA809148				no								ZZZZZZZZZZZZZZZZZZ	0
CA809175	CA809175				no								ZZZZZZZZZZZZZZZZZZ	0
CA809198	CA809198				no	1606867_s_at							CA809198	0
CA809200	CA809200				no	1610240_at							CA809200	0
CA809224	CA809224				no								ZZZZZZZZZZZZZZZZZZ	0
CA809237	CA809237	isocitrate dehydrogenase, chloroplast precursor	1.1.1.42	vv10020CitrateCycle.xml vv10720Reductive_carboxylate_cycle.xml	yes	1610950_at	AT5G14590						CA809237	0
CA809277	CA809277	SOUL heme-binding		energy	no		AT3G10130						ZZZZZZZZZZZZZZZZZZ	0
CA809289	CA809289				no								ZZZZZZZZZZZZZZZZZZ	0
CA809316	CA809316				no	1614773_at							CA809316	0				CF608292 CA808557 BQ795835
CA809348	CA809348	universal stress protein (USP) family protein		stress	no	1611215_at	AT5G14680						CA809348	0
CA809370	CA809370	WRKY DNA-binding protein 15	WRKY15_3	vv60066WRKY.xml	yes	1612649_s_at	AT2G23320						CA809370	0				TC57228	1611650_at
CA809387	CA809387	NADPH:protochlorophyllide oxidoreductase	1.3.1.33	vv10860Porphyrin_and_chlorophyll_metabolism.xml	yes	1618891_at							CA809387	0
CA809389	CA809389				no								ZZZZZZZZZZZZZZZZZZ	0
CA809409	CA809409				no								ZZZZZZZZZZZZZZZZZZ	0
CA809426	CA809426				no								ZZZZZZZZZZZZZZZZZZ	0
CA809433	CA809433				no	1619020_at							CA809433	0
CA809439	CA809439				no								ZZZZZZZZZZZZZZZZZZ	0
CA809446	CA809446				no	1607129_at							CA809446	0
CA809465	CA809465				no	1621398_at							CA809465	0
CA809488	CA809488				no								ZZZZZZZZZZZZZZZZZZ	0
CA809515	CA809515				no								ZZZZZZZZZZZZZZZZZZ	0
CA809540	CA809540	3-hydroxybutyryl-CoA dehydratase	4.2.1.55	vv10650Butanoate_metabolism.xml	yes	1611470_at	AT4G16210						CA809540	0
CA809557	CA809557	Elongation factor 1-alpha 1	K03231	translation	no	1615648_at	AT5G60390						CA809557	0
CA809580	CA809580	TET4 (TETRASPANIN4)		senescence	no	1606677_at							CA809580	0
CA809607	CA809607				no								ZZZZZZZZZZZZZZZZZZ	0
CA809618	CA809618				no	1614360_at							CA809618	0
CA809629	CA809629				no	1610536_at							CA809629	0
CA809709	CA809709				no								ZZZZZZZZZZZZZZZZZZ	0
CA809716	CA809716	endo alpha-1,4 polygalactosaminidase	3.2.1.109	unclassified	no								ZZZZZZZZZZZZZZZZZZ	0
CA809824	CA809824				no								ZZZZZZZZZZZZZZZZZZ	0
CA809830	CA809830				no								ZZZZZZZZZZZZZZZZZZ	0
CA809834	CA809834				no								ZZZZZZZZZZZZZZZZZZ	0
CA809848	CA809848				no								ZZZZZZZZZZZZZZZZZZ	0
CA809869	CA809869				no								ZZZZZZZZZZZZZZZZZZ	0
CA809908	CA809908	photosystem II 10 kDa polypeptide PSBR	K03541	vv10195Photosynthesis.xml vv50113Thylakoid_targeting_pathway.xml	yes								ZZZZZZZZZZZZZZZZZZ	0
CA809910	CA809910				no								ZZZZZZZZZZZZZZZZZZ	0
CA809920	CA809920				no								ZZZZZZZZZZZZZZZZZZ	0
CA809927	CA809927				no								ZZZZZZZZZZZZZZZZZZ	0
CA809973	CA809973				no								ZZZZZZZZZZZZZZZZZZ	0
CA809998	CA809998				no	1613111_at							CA809998	VITISV_002405
CA810019	CA810019				no								ZZZZZZZZZZZZZZZZZZ	0
CA810020	CA810020				no								ZZZZZZZZZZZZZZZZZZ	0
CA810023	CA810023				no								ZZZZZZZZZZZZZZZZZZ	VITISV_044158
CA810027	CA810027				no								ZZZZZZZZZZZZZZZZZZ	0
CA810030	CA810030				no								ZZZZZZZZZZZZZZZZZZ	0
CA810092	CA810092				no								ZZZZZZZZZZZZZZZZZZ	0
CA810107	CA810107				no								ZZZZZZZZZZZZZZZZZZ	0
CA810116	CA810116				no								ZZZZZZZZZZZZZZZZZZ	0
CA810144	CA810144				no								ZZZZZZZZZZZZZZZZZZ	0
CA810173	CA810173				no								ZZZZZZZZZZZZZZZZZZ	0
CA810200	CA810200				no								ZZZZZZZZZZZZZZZZZZ	0
CA810209	CA810209				no								ZZZZZZZZZZZZZZZZZZ	0
CA810216	CA810216				no								ZZZZZZZZZZZZZZZZZZ	0
CA810220	CA810220	Metallothionein		stress	no								ZZZZZZZZZZZZZZZZZZ	0
CA810221	CA810221				no								ZZZZZZZZZZZZZZZZZZ	0
CA810226	CA810226				no								ZZZZZZZZZZZZZZZZZZ	0
CA810231	CA810231				no								ZZZZZZZZZZZZZZZZZZ	0
CA810234	CA810234				no								ZZZZZZZZZZZZZZZZZZ	0
CA810304	CA810304				no								ZZZZZZZZZZZZZZZZZZ	0
CA810382	CA810382				no								ZZZZZZZZZZZZZZZZZZ	0
CA810397	CA810397				no								ZZZZZZZZZZZZZZZZZZ	0
CA810400	CA810400				no								ZZZZZZZZZZZZZZZZZZ	0
CA810406	CA810406	Unknown protein		Unknown	no		AT4G29850						ZZZZZZZZZZZZZZZZZZ	0
CA810417	CA810417				no								ZZZZZZZZZZZZZZZZZZ	0
CA810422	CA810422	Unknown protein		Unknown	no								ZZZZZZZZZZZZZZZZZZ	0
CA810424	CA810424				no								ZZZZZZZZZZZZZZZZZZ	VITISV_000085				DT019232
CA810429	CA810429				no								ZZZZZZZZZZZZZZZZZZ	0
CA810475	CA810475				no								ZZZZZZZZZZZZZZZZZZ	VITISV_026942
CA810508	CA810508	ubiquinol-cytochrome c reductase subunit 8	K00418	vv10190Oxidative_phosphorylation.xml vv50135Primary_Active_Transporter_cat_D3_to_E2.xml	yes								ZZZZZZZZZZZZZZZZZZ	0
CA810556	CA810556				no								ZZZZZZZZZZZZZZZZZZ	0
CA810599	CA810599				no								ZZZZZZZZZZZZZZZZZZ	0
CA810636	CA810636				no								ZZZZZZZZZZZZZZZZZZ	0
CA810666	CA810666				no								ZZZZZZZZZZZZZZZZZZ	0
CA810689	CA810689				no	1620711_at							CA810689	0
CA810698	CA810698				no	1611504_at							CA810698	0
CA810706	CA810706				no	1610217_at							CA810706	0
CA810707	CA810707	preproMP73		storage	no	1616129_at							CA810707	0
CA810723	CA810723	ribulose bisphosphate carboxylase small chain C, chloroplast precursor	4.1.1.39	vv10710Carbon_fixation.xml	yes	1616430_at	AT1G67090						CA810723	0
CA810726	CA810726				no								ZZZZZZZZZZZZZZZZZZ	0
CA810736	CA810736				no								ZZZZZZZZZZZZZZZZZZ	0
CA810743	CA810743	galactinol synthase isoform GolS-1	2.4.1.123	vv10052Galactose_metabolism.xml	yes	1616372_at							CA810743	0
CA810754	CA810754				no	1622605_at							CA810754	0
CA810758	CA810758	CLP protease regulatory subunit CLPX		Protease	no	1607583_at							CA810758	VITISV_040753
CA810766	CA810766				no								ZZZZZZZZZZZZZZZZZZ	0
CA810806	CA810806	ELIP1 (EARLY LIGHT-INDUCABLE PROTEIN)		energy	no	1611858_at							CA810806	0
CA810832	CA810832				no								ZZZZZZZZZZZZZZZZZZ	0
CA810840	CA810840				no	1611015_at							CA810840	VITISV_001461
CA810907	CA810907	Unknown protein		Unknown	no	1612219_at							CA810907	0
CA810914	CA810914				no	1620887_at							CA810914	VITISV_035120
CA810941	CA810941				no								ZZZZZZZZZZZZZZZZZZ	0
CA810942	CA810942				no								ZZZZZZZZZZZZZZZZZZ	0
CA810946	CA810946				no								ZZZZZZZZZZZZZZZZZZ	0
CA810947	CA810947				no								ZZZZZZZZZZZZZZZZZZ	0
CA810948	CA810948				no								ZZZZZZZZZZZZZZZZZZ	0
CA810952	CA810952	aspartic acid-rich protein		Unknown	no								ZZZZZZZZZZZZZZZZZZ	0
CA810955	CA810955				no	1611208_at							CA810955	0
CA810957	CA810957				no								ZZZZZZZZZZZZZZZZZZ	0
CA810958	CA810958				no								ZZZZZZZZZZZZZZZZZZ	0
CA810961	CA810961				no								ZZZZZZZZZZZZZZZZZZ	0
CA810962	CA810962				no								ZZZZZZZZZZZZZZZZZZ	0
CA810964	CA810964				no								ZZZZZZZZZZZZZZZZZZ	0
CA810965	CA810965				no								ZZZZZZZZZZZZZZZZZZ	0
CA810972	CA810972				no								ZZZZZZZZZZZZZZZZZZ	0
CA810974	CA810974				no								ZZZZZZZZZZZZZZZZZZ	0
CA810975	CA810975				no								ZZZZZZZZZZZZZZZZZZ	0
CA810978	CA810978				no								ZZZZZZZZZZZZZZZZZZ	0
CA810980	CA810980				no								ZZZZZZZZZZZZZZZZZZ	0
CA810982	CA810982				no								ZZZZZZZZZZZZZZZZZZ	0
CA810984	CA810984				no								ZZZZZZZZZZZZZZZZZZ	0
CA810985	CA810985				no								ZZZZZZZZZZZZZZZZZZ	0
CA810986	CA810986				no								ZZZZZZZZZZZZZZZZZZ	0
CA810987	CA810987				no								ZZZZZZZZZZZZZZZZZZ	0
CA810988	CA810988				no								ZZZZZZZZZZZZZZZZZZ	0
CA810989	CA810989				no								ZZZZZZZZZZZZZZZZZZ	0
CA810990	CA810990				no								ZZZZZZZZZZZZZZZZZZ	0
CA810991	CA810991				no								ZZZZZZZZZZZZZZZZZZ	0
CA810992	CA810992				no								ZZZZZZZZZZZZZZZZZZ	0
CA810993	CA810993				no								ZZZZZZZZZZZZZZZZZZ	0
CA810994	CA810994				no								ZZZZZZZZZZZZZZZZZZ	0
CA810995	CA810995				no								ZZZZZZZZZZZZZZZZZZ	0
CA810998	CA810998				no								ZZZZZZZZZZZZZZZZZZ	0
CA811002	CA811002				no								ZZZZZZZZZZZZZZZZZZ	0
CA811006	CA811006				no								ZZZZZZZZZZZZZZZZZZ	0
CA811009	CA811009				no								ZZZZZZZZZZZZZZZZZZ	0
CA811010	CA811010				no								ZZZZZZZZZZZZZZZZZZ	0
CA811011	CA811011				no								ZZZZZZZZZZZZZZZZZZ	0
CA811012	CA811012				no								ZZZZZZZZZZZZZZZZZZ	0
CA811013	CA811013				no								ZZZZZZZZZZZZZZZZZZ	0
CA811070	CA811070				no								ZZZZZZZZZZZZZZZZZZ	0
CA811072	CA811072	Thioredoxin H-type 1		protein fate	no		AT1G45145						ZZZZZZZZZZZZZZZZZZ	0
CA811101	CA811101				no								ZZZZZZZZZZZZZZZZZZ	0
CA811151	CA811151				no								ZZZZZZZZZZZZZZZZZZ	0
CA811204	CA811204				no	1610725_at							CA811204	0
CA811224	CA811224				no	1617134_at							CA811224	0
CA811225	CA811225				no	1608983_at							CA811225	0
CA811230	CA811230				no								ZZZZZZZZZZZZZZZZZZ	VITISV_026942
CA811257	CA811257				no								ZZZZZZZZZZZZZZZZZZ	0
CA811268	CA811268				no								ZZZZZZZZZZZZZZZZZZ	0
CA811289	CA811289				no	1608092_at							CA811289	VITISV_014578
CA811295	CA811295	acetyl-CoA carboxylase carboxyltransferase beta subunit	6.4.1.2	vv10061Fatty_acid_biosynthesis.xml vv10620Pyruvate_metabolism.xml	yes								ZZZZZZZZZZZZZZZZZZ	0
CA811299	CA811299				no								ZZZZZZZZZZZZZZZZZZ	0
CA811313	CA811313				no	1619351_at							CA811313	0
CA811314	CA811314	Elongation factor 1-alpha 1	K03231	translation	no								ZZZZZZZZZZZZZZZZZZ	0
CA811322	CA811322	cytochrome c biogenesis orf452		cytochrome	no	1607980_at	ATMG00180						CA811322	0				TC56078 DT039096 TC66892 TC54093
CA811352	CA811352				no								ZZZZZZZZZZZZZZZZZZ	0
CA811353	CA811353				no								ZZZZZZZZZZZZZZZZZZ	0
CA811393	CA811393				no								ZZZZZZZZZZZZZZZZZZ	0
CA811437	CA811437				no								ZZZZZZZZZZZZZZZZZZ	0
CA811449	CA811449				no								ZZZZZZZZZZZZZZZZZZ	0
CA811490	CA811490	large subunit ribosomal protein L40e	K02927	vv23010Ribosome.xml	yes	1612093_at	AT3G52590						CA811490	0
CA811504	CA811504	NADH dehydrogenase (ubiquinone) 1 beta subcomplex 7	K03963	vv10190Oxidative_phosphorylation.xml vv50134Primary_Active_Transporter_cat_D1.xml	yes								ZZZZZZZZZZZZZZZZZZ	0
CA811613	CA811613				no								ZZZZZZZZZZZZZZZZZZ	0
CA811700	CA811700				no								ZZZZZZZZZZZZZZZZZZ	0
CA811706	CA811706	dual-specificity tyrosine-(Y)-phosphorylation regulated kinase	K08825	kinase	no								ZZZZZZZZZZZZZZZZZZ	VITISV_021268
CA811732	CA811732				no								ZZZZZZZZZZZZZZZZZZ	0
CA811777	CA811777				no								ZZZZZZZZZZZZZZZZZZ	0
CA811779	CA811779				no								ZZZZZZZZZZZZZZZZZZ	0
CA811820	CA811820				no								ZZZZZZZZZZZZZZZZZZ	0
CA811822	CA811822				no								ZZZZZZZZZZZZZZZZZZ	0
CA812018	CA812018				no	1618195_at							CA812018	0
CA812025	CA812025				no								ZZZZZZZZZZZZZZZZZZ	0
CA812048	CA812048				no								ZZZZZZZZZZZZZZZZZZ	0
CA812092	CA812092				no								ZZZZZZZZZZZZZZZZZZ	0
CA812094	CA812094				no	1616478_at							CA812094	0
CA812123	CA812123				no	1620372_at							CA812123	0
CA812126	CA812126				no								ZZZZZZZZZZZZZZZZZZ	0
CA812153	CA812153				no								ZZZZZZZZZZZZZZZZZZ	0
CA812242	CA812242				no								ZZZZZZZZZZZZZZZZZZ	0
CA812258	CA812258				no								ZZZZZZZZZZZZZZZZZZ	0
CA812309	CA812309				no								ZZZZZZZZZZZZZZZZZZ	0
CA812314	CA812314				no	1621752_at							CA812314	0
CA812334	CA812334				no	1613207_at							CA812334	0
CA812335	CA812335				no	1615887_at							CA812335	0
CA812344	CA812344	ubiquitin-like 5 UBL5		Unclear	no	1622578_at	AT5G42300						CA812344	0
CA812401	CA812401				no	1612934_at							CA812401	0
CA812460	CA812460				no								ZZZZZZZZZZZZZZZZZZ	0
CA812462	CA812462				no	1614611_at							CA812462	0
CA812474	CA812474				no								ZZZZZZZZZZZZZZZZZZ	0
CA812489	CA812489				no								ZZZZZZZZZZZZZZZZZZ	0
CA812504	CA812504				no								ZZZZZZZZZZZZZZZZZZ	0
CA812508	CA812508				no								ZZZZZZZZZZZZZZZZZZ	0
CA812569	CA812569	photosystem I subunit XI (PSAL)	K02699	vv10195Photosynthesis.xml vv50105Transport_Electron_Carriers.xml_5.B.4	yes								ZZZZZZZZZZZZZZZZZZ	0
CA812572	CA812572				no	1619877_at							CA812572	0			EV229995	TC63042 TC58977
CA812580	CA812580	ribosomal protein L16, Mitochondrial	K02878	vv23010Ribosome.xml	yes		ATMG00080						ZZZZZZZZZZZZZZZZZZ	0
CA812635	CA812635	retrotransposon protein, unclassified		retrotransposon	no								ZZZZZZZZZZZZZZZZZZ	VITISV_039359
CA812670	CA812670	Unknown protein		Unknown	no		AT1G74730						ZZZZZZZZZZZZZZZZZZ	0
CA812701	CA812701	glutaredoxin		protein fate	no								ZZZZZZZZZZZZZZZZZZ	0
CA812745	CA812745	tartrate transporter	TARTRATETR	vv50121Porters_cat_1_to_6.xml	yes								ZZZZZZZZZZZZZZZZZZ	0
CA812838	CA812838				no								ZZZZZZZZZZZZZZZZZZ	0
CA812934	CA812934				no								ZZZZZZZZZZZZZZZZZZ	0
CA813073	CA813073	Polyprotein		polyprotein	no								ZZZZZZZZZZZZZZZZZZ	0
CA813232	CA813232	phosphoadenosine phosphosulfate (PAPS) reductase	1.8.4.8	vv10920Sulfur_metabolism.xml	yes		AT5G03430						ZZZZZZZZZZZZZZZZZZ	0
CA813290	CA813290	F-box domain containing protein		protein fate	no								ZZZZZZZZZZZZZZZZZZ	0		aestivalis
CA813470	CA813470				no								ZZZZZZZZZZZZZZZZZZ	0
CA813471	CA813471	methionine sulfoxide reductase	1.8.4.11	vv10271Methionine_metabolism.xml	yes		AT4G04800						ZZZZZZZZZZZZZZZZZZ	0
CA813524	CA813524	ribulose bisphosphate carboxylase small chain C, chloroplast precursor	4.1.1.39	vv10710Carbon_fixation.xml	yes		AT5G38420						ZZZZZZZZZZZZZZZZZZ	0
CA813544	CA813544				no								ZZZZZZZZZZZZZZZZZZ	0
CA813575	CA813575				no								ZZZZZZZZZZZZZZZZZZ	0
CA813576	CA813576	PAS2 (PASTICCINO 2)	K10703	vv11040Biosynthesis_of_unsaturated_fatty_acids.xml	yes		AT5G10480						ZZZZZZZZZZZZZZZZZZ	0
CA813602	CA813602				no	1612129_at							CA813602	0				TC59485 CF202938 TC59527 TC70924	1619108_at 1608149_at
CA813618	CA813618				no	1609440_at							CA813618	0
CA813649	CA813649				no	1618713_at							CA813649	0
CA813674	CA813674	Unknown protein		Unknown	no								ZZZZZZZZZZZZZZZZZZ	0
CA813722	CA813722				no								ZZZZZZZZZZZZZZZZZZ	0
CA813731	CA813731				no								ZZZZZZZZZZZZZZZZZZ	0			EV238317 EV242277
CA813741	CA813741				no								ZZZZZZZZZZZZZZZZZZ	0
CA813744	CA813744	ELIP1 (EARLY LIGHT-INDUCABLE PROTEIN)		energy	no		AT3G22840						ZZZZZZZZZZZZZZZZZZ	0
CA813777	CA813777	LHY protein	LHY	vv34710Circadian_rhythm.xml vv60045MYBrelated.xml	yes								ZZZZZZZZZZZZZZZZZZ	0
CA813779	CA813779				no								ZZZZZZZZZZZZZZZZZZ	0
CA813822	CA813822	Aquaporin PIP1;5	PIP1_5	vv50101Channels_and_pores.xml_1.A.8	yes								ZZZZZZZZZZZZZZZZZZ	0
CA813823	CA813823				no								ZZZZZZZZZZZZZZZZZZ	VITISV_033685
CA813827	CA813827				no								ZZZZZZZZZZZZZZZZZZ	0
CA813873	CA813873				no								ZZZZZZZZZZZZZZZZZZ	0
CA813900	CA813900				no								ZZZZZZZZZZZZZZZZZZ	0
CA813901	CA813901				no								ZZZZZZZZZZZZZZZZZZ	VITISV_023265
CA813902	CA813902				no								ZZZZZZZZZZZZZZZZZZ	0
CA813954	CA813954				no								ZZZZZZZZZZZZZZZZZZ	0
CA813959	CA813959				no								ZZZZZZZZZZZZZZZZZZ	0
CA814100	CA814100	peptidyl-prolyl cis-trans isomerase A (cyclophilin A)	K03767	Protein folding	no	1609132_at	AT3G56070						CA814100	0
CA814157	CA814157				no								ZZZZZZZZZZZZZZZZZZ	0
CA814225	CA814225				no								ZZZZZZZZZZZZZZZZZZ	0
CA814242	CA814242				no	1610848_at							CA814242	0
CA814253	CA814253				no	1612691_at							CA814253	0
CA814256	CA814256				no								ZZZZZZZZZZZZZZZZZZ	0
CA814312	CA814312				no								ZZZZZZZZZZZZZZZZZZ	0
CA814334	CA814334	aflatoxin b1 aldehyde reductase		Unclear	no	1615519_at							CA814334	0
CA814426	CA814426				no	1612352_at							CA814426	0
CA814441	CA814441				no	1618778_at							CA814441	VITISV_004929				TC63777
CA814476	CA814476				no	1611544_at							CA814476	0
CA814508	CA814508	heat shock transcription factor A4A	HSFA4A_2	vv60037HSF.xml	yes	1615800_at							CA814508	VITISV_017449
CA814575	CA814575	EREBP-4	EREBP4	vv30008Ethylene_signaling.xml vv60003AP2_EREBP.xml	yes	1619600_at							CA814575	0
CA814595	CA814595				no								ZZZZZZZZZZZZZZZZZZ	0
CA814605	CA814605				no	1612806_at							CA814605	0
CA814607	CA814607				no	1606610_at							CA814607	0
CA814621	CA814621				no	1621341_at							CA814621	0
CA814639	CA814639				no								ZZZZZZZZZZZZZZZZZZ	0
CA814734	CA814734				no								ZZZZZZZZZZZZZZZZZZ	0
CA814767	CA814767				no								ZZZZZZZZZZZZZZZZZZ	0
CA814846	CA814846				no								ZZZZZZZZZZZZZZZZZZ	0
CA814865	CA814865	Isopentenyltransferase 5	2.5.1.27	vv10908zeatin_biosynthesis.xml	yes								ZZZZZZZZZZZZZZZZZZ	0
CA815066	CA815066				no								ZZZZZZZZZZZZZZZZZZ	0				CF607246
CA815067	CA815067				no								ZZZZZZZZZZZZZZZZZZ	0
CA815086	CA815086				no								ZZZZZZZZZZZZZZZZZZ	0
CA815219	CA815219				no								ZZZZZZZZZZZZZZZZZZ	0
CA815240	CA815240				no								ZZZZZZZZZZZZZZZZZZ	0
CA815329	CA815329				no								ZZZZZZZZZZZZZZZZZZ	0
CA815469	CA815469	Ribosomal protein S11 (RPS11B) 40S	K02949	vv23010Ribosome.xml	yes		AT4G30800						ZZZZZZZZZZZZZZZZZZ	0
CA815741	CA815741				no								ZZZZZZZZZZZZZZZZZZ	0
CA815747	CA815747				no								ZZZZZZZZZZZZZZZZZZ	0
CA815860	CA815860				no								ZZZZZZZZZZZZZZZZZZ	0
CA815864	CA815864				no								ZZZZZZZZZZZZZZZZZZ	0
CA815891	CA815891				no								ZZZZZZZZZZZZZZZZZZ	0
CA815897	CA815897	Unknown protein		Unknown	no								ZZZZZZZZZZZZZZZZZZ	0
CA815909	CA815909				no								ZZZZZZZZZZZZZZZZZZ	0
CA815963	CA815963				no								ZZZZZZZZZZZZZZZZZZ	0
CA815979	CA815979				no								ZZZZZZZZZZZZZZZZZZ	0
CA816032	CA816032				no								ZZZZZZZZZZZZZZZZZZ	0
CA816034	CA816034				no								ZZZZZZZZZZZZZZZZZZ	0
CA816055	CA816055				no								ZZZZZZZZZZZZZZZZZZ	0
CA816064	CA816064				no								ZZZZZZZZZZZZZZZZZZ	0
CA816164	CA816164	retrotransposon protein, Ty3-gypsy subclass		retrotransposon	no								ZZZZZZZZZZZZZZZZZZ	0
CA816220	CA816220				no								ZZZZZZZZZZZZZZZZZZ	0
CA816228	CA816228				no								ZZZZZZZZZZZZZZZZZZ	0
CA816296	CA816296				no								ZZZZZZZZZZZZZZZZZZ	0
CA816297	CA816297				no								ZZZZZZZZZZZZZZZZZZ	0
CA816350	CA816350				no								ZZZZZZZZZZZZZZZZZZ	0
CA816370	CA816370	3-isopropylmalate dehydratase large subunit 2	4.2.1.33	vv10290Valine_leucine_and_isoleucine_biosynthesis.xml	yes		AT4G13430						ZZZZZZZZZZZZZZZZZZ	0
CA816396	CA816396				no								ZZZZZZZZZZZZZZZZZZ	0
CA816444	CA816444				no								ZZZZZZZZZZZZZZZZZZ	0
CA816450	CA816450				no								ZZZZZZZZZZZZZZZZZZ	0
CA816469	CA816469	Beta-lactamase	3.5.2.6	vv10311Penicillin_and_cephalosporin_biosynthesis.xml	yes								ZZZZZZZZZZZZZZZZZZ	0
CA816507	CA816507				no								ZZZZZZZZZZZZZZZZZZ	0
CA816537	CA816537				no								ZZZZZZZZZZZZZZZZZZ	0
CA816644	CA816644				no								ZZZZZZZZZZZZZZZZZZ	0
CA816653	CA816653				no								ZZZZZZZZZZZZZZZZZZ	0
CA816682	CA816682				no								ZZZZZZZZZZZZZZZZZZ	0
CA816688	CA816688	L-iditol 2-dehydrogenase	1.1.1.14	vv10051Fructose_and_mannose_metabolism.xml	yes								ZZZZZZZZZZZZZZZZZZ	0
CA816726	CA816726				no	1620572_at							CA816726	0
CA816764	CA816764				no	1620762_at							CA816764	0
CA816804	CA816804	fructose-bisphosphate aldolase, chloroplast precursor	4.1.2.13	vv10010glycolysis.xml vv10030pentose_phosphate.xml vv10051Fructose_and_mannose_metabolism.xml vv10710Carbon_fixation.xml	yes		AT2G21330						ZZZZZZZZZZZZZZZZZZ	0
CA816820	CA816820				no								ZZZZZZZZZZZZZZZZZZ	0
CA816850	CA816850	Metallothionein		stress	no								ZZZZZZZZZZZZZZZZZZ	0
CA816863	CA816863	retrotransposon protein, unclassified		retrotransposon	no	1606820_at							CA816863	0
CA816904	CA816904				no								ZZZZZZZZZZZZZZZZZZ	0
CA816907	CA816907				no	1608895_at							CA816907	0
CA816929	CA816929				no								ZZZZZZZZZZZZZZZZZZ	0
CA816938	CA816938				no								ZZZZZZZZZZZZZZZZZZ	0
CA816964	CA816964				no								ZZZZZZZZZZZZZZZZZZ	0
CA816986	CA816986	photosystem II 10 kDa polypeptide PSBR	K03541	vv10195Photosynthesis.xml vv50113Thylakoid_targeting_pathway.xml	yes		AT1G79040						ZZZZZZZZZZZZZZZZZZ	0
CA817003	CA817003	Metallothionein		stress	no								ZZZZZZZZZZZZZZZZZZ	0
CA817036	CA817036				no	1610874_at							CA817036	VITISV_006595
CA817043	CA817043				no								ZZZZZZZZZZZZZZZZZZ	0
CA817064	CA817064				no								ZZZZZZZZZZZZZZZZZZ	0
CA817147	CA817147				no	1608876_at							CA817147	VITISV_000397			EV237582	BQ106733 CF514502 CB919965
CA817152	CA817152				no	1610688_at							CA817152	0
CA817157	CA817157	VTC2	VTC2	vv10053Ascorbate_and_aldarate_metabolism.xml	yes	1621873_at							CA817157	0
CA817201	CA817201				no								ZZZZZZZZZZZZZZZZZZ	0
CA817266	CA817266				no	1622711_at							CA817266	0
CA817341	CA817341				no								ZZZZZZZZZZZZZZZZZZ	0
CA817352	CA817352	E8 protein	E8	vv30008Ethylene_signaling.xml	yes	1621924_at							CA817352	0
CA817358	CA817358				no								ZZZZZZZZZZZZZZZZZZ	0
CA817441	CA817441				no	1617054_at							CA817441	0
CA817505	CA817505				no	1613334_at							CA817505	0
CA817522	CA817522				no								ZZZZZZZZZZZZZZZZZZ	0
CA817535	CA817535				no								ZZZZZZZZZZZZZZZZZZ	0
CA817545	CA817545				no	1607371_at							CA817545	0
CA817571	CA817571				no								ZZZZZZZZZZZZZZZZZZ	0
CA817577	CA817577				no	1611923_at							CA817577	0
CA817584	CA817584				no	1610810_at							CA817584	0
CA817592	CA817592	poly(A) binding protein		Unknown	no	1616696_at							CA817592	0
CA817613	CA817613				no								ZZZZZZZZZZZZZZZZZZ	0
CA817614	CA817614	Metallothionein		stress	no								ZZZZZZZZZZZZZZZZZZ	0		arizonica_x_ rupestris
CA817621	CA817621	pseudo-response regulator 5 (APRR5)	APRR5_2	vv34710Circadian_rhythm.xml vv60050PseudoARR-B.xml	yes	1615019_at	AT5G24470						CA817621	VITISV_027904				CB341582 CA815595
CA817663	CA817663				no	1606991_at							CA817663	0				CA815641 CB911391
CA817787	CA817787				no								ZZZZZZZZZZZZZZZZZZ	0
CA817829	CA817829	NADH dehydrogenase chain J chloroplast	K05581	vv10190Oxidative_phosphorylation.xml vv50134Primary_Active_Transporter_cat_D1.xml	yes								ZZZZZZZZZZZZZZZZZZ	0
CA817912	CA817912	transposon protein, Mutator sub-class		transposon	no	1611584_at							CA817912	0
CA817920	CA817920				no								ZZZZZZZZZZZZZZZZZZ	0
CA818007	CA818007				no	1618032_at							CA818007	0
CA818020	CA818020				no								ZZZZZZZZZZZZZZZZZZ	0
CA818048	CA818048				no								ZZZZZZZZZZZZZZZZZZ	0
CA818069	CA818069				no								ZZZZZZZZZZZZZZZZZZ	0
CA818101	CA818101	retrotransposon protein, unclassified		retrotransposon	no								ZZZZZZZZZZZZZZZZZZ	0
CA818190	CA818190				no								ZZZZZZZZZZZZZZZZZZ	0
CA818235	CA818235				no								ZZZZZZZZZZZZZZZZZZ	0
CA818292	CA818292				no								ZZZZZZZZZZZZZZZZZZ	0
CA818293	CA818293	Unknown protein		Unknown	no								ZZZZZZZZZZZZZZZZZZ	0
CA818297	CA818297				no								ZZZZZZZZZZZZZZZZZZ	0
CA818301	CA818301	transcription factor jumonji (jmjC) domain-containing protein	JMJREL	vv60038Jumonji.xml	yes		AT1G09060						ZZZZZZZZZZZZZZZZZZ	0
CA818304	CA818304				no								ZZZZZZZZZZZZZZZZZZ	0
CA818327	CA818327				no								ZZZZZZZZZZZZZZZZZZ	0
CA818360	CA818360				no								ZZZZZZZZZZZZZZZZZZ	0
CA818367	CA818367				no	1621621_at							CA818367	0
CA818372	CA818372				no								ZZZZZZZZZZZZZZZZZZ	0
CA818387	CA818387	Unknown protein		Unknown	no	1607527_at							CA818387	0
CA818393	CA818393				no								ZZZZZZZZZZZZZZZZZZ	0
CA818398	CA818398				no								ZZZZZZZZZZZZZZZZZZ	0
CA818401	CA818401				no								ZZZZZZZZZZZZZZZZZZ	0
CA818404	CA818404				no								ZZZZZZZZZZZZZZZZZZ	0
CA818408	CA818408	inorganic phosphate transporter 1-9	PHT1_9	vv50121Porters_cat_1_to_6.xml	yes	1613411_at	AT1G76430						CA818408	0
CA818437	CA818437				no	1609682_at							CA818437	0		hybrid		CA809414
CA818455	CA818455				no	1612457_at							CA818455	0
CA818504	CA818504	Unknown protein		Unknown	no								ZZZZZZZZZZZZZZZZZZ	0
CA818522	CA818522				no								ZZZZZZZZZZZZZZZZZZ	0
CA818549	CA818549				no								ZZZZZZZZZZZZZZZZZZ	0
CA818566	CA818566	cytokinin-repressed protein CR9	CR9	vv30007cytokinin_signaling.xml	yes	1606961_at	AT3G26740						CA818566	0
CA818569	CA818569	Glutathione-disulfide reductase.	1.8.1.7	vv10251Glutamate_metabolism.xml vv10480Glutathione_metabolism.xml	yes	1608550_at							CA818569	VITISV_003099				TC65336
CA818587	CA818587				no								ZZZZZZZZZZZZZZZZZZ	0
CA818599	CA818599				no								ZZZZZZZZZZZZZZZZZZ	0
CA818605	CA818605	ribulose bisphosphate carboxylase small chain C, chloroplast precursor	4.1.1.39	vv10710Carbon_fixation.xml	yes		AT1G67090						ZZZZZZZZZZZZZZZZZZ	0
CA818607	CA818607				no								ZZZZZZZZZZZZZZZZZZ	0
CA818632	CA818632				no								ZZZZZZZZZZZZZZZZZZ	0
CA818675	CA818675				no	1615433_at							CA818675	0
CA818689	CA818689	gag-pol polyprotein		polyprotein	no								ZZZZZZZZZZZZZZZZZZ	0
CA818709	CA818709				no								ZZZZZZZZZZZZZZZZZZ	0		hybrid
CA818710	CA818710	protein phosphatase 2C	K04461	phosphatase	no	1617958_at							CA818710	0
CA818742	CA818742				no								ZZZZZZZZZZZZZZZZZZ	0
CA818801	CA818801				no								ZZZZZZZZZZZZZZZZZZ	0
CA818806	CA818806				no								ZZZZZZZZZZZZZZZZZZ	0
CA818838	CA818838	Metallothionein		stress	no								ZZZZZZZZZZZZZZZZZZ	0
CB001082	CB001082				no								ZZZZZZZZZZZZZZZZZZ	0				CD011930 DT015382
CB001094	CB001094				no								ZZZZZZZZZZZZZZZZZZ	0
CB001102	CB001102	retrotransposon protein, unclassified		retrotransposon	no								ZZZZZZZZZZZZZZZZZZ	0
CB001124	CB001124				no								ZZZZZZZZZZZZZZZZZZ	0
CB001128	CB001128				no								ZZZZZZZZZZZZZZZZZZ	0
CB001166	CB001166				no								ZZZZZZZZZZZZZZZZZZ	VITISV_032907
CB001177	CB001177				no								ZZZZZZZZZZZZZZZZZZ	0
CB001282	CB001282				no								ZZZZZZZZZZZZZZZZZZ	VITISV_008690
CB001310	CB001310				no								ZZZZZZZZZZZZZZZZZZ	0
CB001330	CB001330				no								ZZZZZZZZZZZZZZZZZZ	0
CB001351	CB001351				no								ZZZZZZZZZZZZZZZZZZ	0
CB001378	CB001378				no								ZZZZZZZZZZZZZZZZZZ	0
CB001384	CB001384				no								ZZZZZZZZZZZZZZZZZZ	0
CB001411	CB001411				no								ZZZZZZZZZZZZZZZZZZ	0
CB001465	CB001465				no								ZZZZZZZZZZZZZZZZZZ	0
CB001470	CB001470				no								ZZZZZZZZZZZZZZZZZZ	0
CB001496	CB001496	retrotransposon, centromere-specific		retrotransposon	no								ZZZZZZZZZZZZZZZZZZ	0
CB001522	CB001522	Cysteine-rich receptor-like protein kinase 29		kinase	no		AT4G23160						ZZZZZZZZZZZZZZZZZZ	0
CB001583	CB001583				no								ZZZZZZZZZZZZZZZZZZ	VITISV_042143
CB001601	CB001601				no								ZZZZZZZZZZZZZZZZZZ	0
CB001604	CB001604				no								ZZZZZZZZZZZZZZZZZZ	0
CB001616	CB001616				no								ZZZZZZZZZZZZZZZZZZ	0
CB001626	CB001626				no								ZZZZZZZZZZZZZZZZZZ	0
CB001697	CB001697				no								ZZZZZZZZZZZZZZZZZZ	0
CB001704	CB001704				no								ZZZZZZZZZZZZZZZZZZ	0
CB001747	CB001747				no								ZZZZZZZZZZZZZZZZZZ	0
CB001759	CB001759				no								ZZZZZZZZZZZZZZZZZZ	VITISV_001243
CB001813	CB001813				no								ZZZZZZZZZZZZZZZZZZ	0
CB001841	CB001841				no								ZZZZZZZZZZZZZZZZZZ	0
CB001846	CB001846	Reverse transcriptase		transposon	no								ZZZZZZZZZZZZZZZZZZ	0
CB001847	CB001847				no								ZZZZZZZZZZZZZZZZZZ	0
CB001873	CB001873				no								ZZZZZZZZZZZZZZZZZZ	VITISV_017237
CB001876	CB001876	retrovirus polyprotein		retrotransposon	no								ZZZZZZZZZZZZZZZZZZ	0
CB001910	CB001910				no								ZZZZZZZZZZZZZZZZZZ	0
CB001935	CB001935				no								ZZZZZZZZZZZZZZZZZZ	0
CB001977	CB001977	retroelement pol polyprotein		retrotransposon	no								ZZZZZZZZZZZZZZZZZZ	0
CB001998	CB001998				no								ZZZZZZZZZZZZZZZZZZ	0
CB002052	CB002052				no								ZZZZZZZZZZZZZZZZZZ	0
CB002063	CB002063				no								ZZZZZZZZZZZZZZZZZZ	VITISV_037839
CB002091	CB002091				no								ZZZZZZZZZZZZZZZZZZ	VITISV_038446				CD012024
CB002118	CB002118				no								ZZZZZZZZZZZZZZZZZZ	0
CB002136	CB002136				no								ZZZZZZZZZZZZZZZZZZ	0
CB002174	CB002174	Zinc finger, SWIM-type	ZFSWIM_3	vv60074Orphans_zf-SWIM.xml	yes		AT1G64260						ZZZZZZZZZZZZZZZZZZ	VITISV_011842
CB002176	CB002176	ribonuclease P		RNA processing	no		AT2G43190						ZZZZZZZZZZZZZZZZZZ	0
CB002221	CB002221				no								ZZZZZZZZZZZZZZZZZZ	0
CB002240	CB002240				no								ZZZZZZZZZZZZZZZZZZ	0
CB002246	CB002246				no								ZZZZZZZZZZZZZZZZZZ	0
CB002253	CB002253				no								ZZZZZZZZZZZZZZZZZZ	0
CB002272	CB002272				no								ZZZZZZZZZZZZZZZZZZ	0
CB002325	CB002325	Zinc knuckle	ZFC2HC	Retrovirus nucleocapsid protein	no								ZZZZZZZZZZZZZZZZZZ	0
CB002339	CB002339				no								ZZZZZZZZZZZZZZZZZZ	0
CB002348	CB002348				no								ZZZZZZZZZZZZZZZZZZ	0
CB002384	CB002384	Retrotransposon gag protein		retrotransposon	no								ZZZZZZZZZZZZZZZZZZ	0
CB002492	CB002492				no								ZZZZZZZZZZZZZZZZZZ	0
CB002506	CB002506				no								ZZZZZZZZZZZZZZZZZZ	0
CB002605	CB002605				no								ZZZZZZZZZZZZZZZZZZ	VITISV_043809
CB002630	CB002630	retrotransposon protein, unclassified		retrotransposon	no								ZZZZZZZZZZZZZZZZZZ	0
CB002651	CB002651				no	1618477_at							CB002651	0				TC61374	1614686_at
CB002703	CB002703				no								ZZZZZZZZZZZZZZZZZZ	0
CB002832	CB002832				no								ZZZZZZZZZZZZZZZZZZ	0
CB002856	CB002856				no								ZZZZZZZZZZZZZZZZZZ	0
CB002885	CB002885				no								ZZZZZZZZZZZZZZZZZZ	0
CB002929	CB002929				no								ZZZZZZZZZZZZZZZZZZ	0
CB002932	CB002932				no								ZZZZZZZZZZZZZZZZZZ	0
CB002942	CB002942	NADH dehydrogenase subunit 1	K03878	vv10190Oxidative_phosphorylation.xml vv50134Primary_Active_Transporter_cat_D1.xml	yes								ZZZZZZZZZZZZZZZZZZ	0
CB002949	CB002949				no								ZZZZZZZZZZZZZZZZZZ	0
CB003000	CB003000				no								ZZZZZZZZZZZZZZZZZZ	0
CB003011	CB003011				no								ZZZZZZZZZZZZZZZZZZ	0
CB003045	CB003045				no								ZZZZZZZZZZZZZZZZZZ	0
CB003049	CB003049				no								ZZZZZZZZZZZZZZZZZZ	0				CD012128
CB003093	CB003093				no								ZZZZZZZZZZZZZZZZZZ	0
CB003114	CB003114				no								ZZZZZZZZZZZZZZZZZZ	0
CB003130	CB003130				no								ZZZZZZZZZZZZZZZZZZ	0				TC68906
CB003136	CB003136				no								ZZZZZZZZZZZZZZZZZZ	0
CB003191	CB003191	retrotransposon protein, unclassified		retrotransposon	no								ZZZZZZZZZZZZZZZZZZ	VITISV_042514
CB003192	CB003192				no								ZZZZZZZZZZZZZZZZZZ	VITISV_022738
CB003209	CB003209				no								ZZZZZZZZZZZZZZZZZZ	0
CB003238	CB003238				no								ZZZZZZZZZZZZZZZZZZ	0
CB003328	CB003328	Polyprotein		polyprotein	no								ZZZZZZZZZZZZZZZZZZ	0
CB003354	CB003354				no								ZZZZZZZZZZZZZZZZZZ	0
CB003511	CB003511				no								ZZZZZZZZZZZZZZZZZZ	0
CB003564	CB003564				no								ZZZZZZZZZZZZZZZZZZ	0
CB003566	CB003566				no								ZZZZZZZZZZZZZZZZZZ	0				TC55545 CB002454
CB003669	CB003669				no								ZZZZZZZZZZZZZZZZZZ	0
CB003706	CB003706				no								ZZZZZZZZZZZZZZZZZZ	0
CB003745	CB003745				no								ZZZZZZZZZZZZZZZZZZ	0
CB003909	CB003909				no								ZZZZZZZZZZZZZZZZZZ	0
CB003917	CB003917				no								ZZZZZZZZZZZZZZZZZZ	0
CB004011	CB004011				no								ZZZZZZZZZZZZZZZZZZ	0
CB004168	CB004168				no								ZZZZZZZZZZZZZZZZZZ	0
CB004170	CB004170				no								ZZZZZZZZZZZZZZZZZZ	0
CB004198	CB004198	retrotransposon protein, unclassified		retrotransposon	no								ZZZZZZZZZZZZZZZZZZ	0
CB004214	CB004214				no								ZZZZZZZZZZZZZZZZZZ	0
CB004224	CB004224				no								ZZZZZZZZZZZZZZZZZZ	0
CB004299	CB004299				no	1619470_at							CB004299	0				TC57032	1615670_at
CB004342	CB004342				no								ZZZZZZZZZZZZZZZZZZ	0
CB004349	CB004349	GAG-POL precursor		polyprotein	no								ZZZZZZZZZZZZZZZZZZ	0
CB004454	CB004454				no								ZZZZZZZZZZZZZZZZZZ	VITISV_017969
CB004654	CB004654				no								ZZZZZZZZZZZZZZZZZZ	0
CB004697	CB004697				no								ZZZZZZZZZZZZZZZZZZ	0
CB004810	CB004810				no								ZZZZZZZZZZZZZZZZZZ	0
CB004824	CB004824				no								ZZZZZZZZZZZZZZZZZZ	0
CB004875	CB004875				no								ZZZZZZZZZZZZZZZZZZ	0
CB005523	CB005523	glycine decarboxylase complex H-protein	1.4.4.2	vv10260Glycine_serine_and_threonine_metabolism.xml	yes								ZZZZZZZZZZZZZZZZZZ	0
CB005879	CB005879				no								ZZZZZZZZZZZZZZZZZZ	0
CB005948	CB005948				no								ZZZZZZZZZZZZZZZZZZ	0
CB006253	CB006253	retrotransposon protein, unclassified		retrotransposon	no								ZZZZZZZZZZZZZZZZZZ	0
CB006382	CB006382				no								ZZZZZZZZZZZZZZZZZZ	0
CB006496	CB006496				no								ZZZZZZZZZZZZZZZZZZ	0
CB006527	CB006527	Leaf senescence protein		senescence	no		AT1G70230						ZZZZZZZZZZZZZZZZZZ	0
CB006583	CB006583	Isopentenyl-diphosphate delta-isomerase.	5.3.3.2	vv10100Biosynthesis_of_steroids.xml vv10900Terpenoid_biosynthesis.xml	yes	1606675_at							CB006583	0				DT003882 TC63813 TC61089
CB006593	CB006593	Mutator-like transposase		retrotransposon	no								ZZZZZZZZZZZZZZZZZZ	VITISV_027131
CB006670	CB006670				no								ZZZZZZZZZZZZZZZZZZ	0
CB006821	CB006821				no								ZZZZZZZZZZZZZZZZZZ	0
CB006880	CB006880				no								ZZZZZZZZZZZZZZZZZZ	0
CB007227	CB007227				no								ZZZZZZZZZZZZZZZZZZ	0
CB007309	CB007309				no								ZZZZZZZZZZZZZZZZZZ	0
CB007421	CB007421				no								ZZZZZZZZZZZZZZZZZZ	0
CB007938	CB007938				no								ZZZZZZZZZZZZZZZZZZ	VITISV_009131		shuttleworthii
CB008142	CB008142				no	1622498_at							CB008142	0				TC58686 TC70454 CN546031
CB008348	CB008348				no								ZZZZZZZZZZZZZZZZZZ	0
CB008377	CB008377				no								ZZZZZZZZZZZZZZZZZZ	VITISV_035872
CB008468	CB008468				no								ZZZZZZZZZZZZZZZZZZ	0
CB008673	CB008673				no								ZZZZZZZZZZZZZZZZZZ	0
CB008681	CB008681				no								ZZZZZZZZZZZZZZZZZZ	0
CB009382	CB009382				no								ZZZZZZZZZZZZZZZZZZ	0
CB009462	CB009462				no								ZZZZZZZZZZZZZZZZZZ	0
CB009464	CB009464				no								ZZZZZZZZZZZZZZZZZZ	0				TC61027
CB009509	CB009509				no								ZZZZZZZZZZZZZZZZZZ	VITISV_024457
CB009538	CB009538				no								ZZZZZZZZZZZZZZZZZZ	0
CB009619	CB009619				no								ZZZZZZZZZZZZZZZZZZ	0
CB009674	CB009674				no								ZZZZZZZZZZZZZZZZZZ	0
CB009705	CB009705	Integrase, catalytic region		transposon	no								ZZZZZZZZZZZZZZZZZZ	VITISV_035985
CB009712	CB009712				no								ZZZZZZZZZZZZZZZZZZ	0			EV237696
CB035758	CB035758				no								ZZZZZZZZZZZZZZZZZZ	0
CB035793	CB035793				no								ZZZZZZZZZZZZZZZZZZ	VITISV_029752
CB036048	CB036048				no								ZZZZZZZZZZZZZZZZZZ	0				DT004339
CB036107	CB036107				no								ZZZZZZZZZZZZZZZZZZ	0
CB036197	CB036197				no								ZZZZZZZZZZZZZZZZZZ	0
CB339207	CB339207				no	1621145_at							CB339207	0
CB339208	CB339208				no								ZZZZZZZZZZZZZZZZZZ	0
CB339228	CB339228				no								ZZZZZZZZZZZZZZZZZZ	0
CB339263	CB339263				no								ZZZZZZZZZZZZZZZZZZ	0
CB339303	CB339303	ribulose bisphosphate carboxylase small chain C, chloroplast precursor	4.1.1.39	vv10710Carbon_fixation.xml	yes		AT5G38410						ZZZZZZZZZZZZZZZZZZ	0		hybrid
CB339316	CB339316				no								ZZZZZZZZZZZZZZZZZZ	0
CB339319	CB339319				no								ZZZZZZZZZZZZZZZZZZ	0
CB339326	CB339326				no								ZZZZZZZZZZZZZZZZZZ	0
CB339338	CB339338				no								ZZZZZZZZZZZZZZZZZZ	0
CB339355	CB339355				no								ZZZZZZZZZZZZZZZZZZ	0
CB339387	CB339387	glycine-rich protein		Unknown	no								ZZZZZZZZZZZZZZZZZZ	0
CB339408	CB339408	Unknown protein		Unknown	no	1621570_at	AT2G31110						CB339408	0				CB911934 DT014956 TC59222 CF604604
CB339411	CB339411				no	1619460_at							CB339411	0
CB339414	CB339414				no								ZZZZZZZZZZZZZZZZZZ	0
CB339429	CB339429	Unknown protein		Unknown	no	1613670_at							CB339429	0
CB339430	CB339430				no	1616835_at							CB339430	0
CB339464	CB339464				no								ZZZZZZZZZZZZZZZZZZ	0
CB339467	CB339467				no	1613246_at							CB339467	0
CB339474	CB339474				no	1616713_at							CB339474	0
CB339482	CB339482				no								ZZZZZZZZZZZZZZZZZZ	0
CB339508	CB339508	photosystem II protein H	K02709	vv10195Photosynthesis.xml vv50135Primary_Active_Transporter_cat_D3_to_E2.xml	yes	1612842_at	ATCG00710						CB339508	0
CB339511	CB339511	ribosomal protein L17	K02879	vv23010Ribosome.xml	yes	1620513_at							CB339511	0
CB339539	CB339539	extensin CYC15	EXTENSIN	vv40006cell_wall.xml	yes								ZZZZZZZZZZZZZZZZZZ	0
CB339544	CB339544	Unknown protein		Unknown	no		ATMG00030						ZZZZZZZZZZZZZZZZZZ	0
CB339545	CB339545	NADH dehydrogenase	K00329	vv10130Ubiquinone_biosynthesis.xml vv50134Primary_Active_Transporter_cat_D1.xml	yes	1620638_at	AT3G03100						CB339545	VITISV_000105
CB339550	CB339550	Pi starvation-induced protein		salinity stress	no	1607890_at	AT1G71950						CB339550	0
CB339554	CB339554				no	1608783_at							CB339554	0
CB339584	CB339584				no								ZZZZZZZZZZZZZZZZZZ	0
CB339710	CB339710	gag-pol polyprotein		polyprotein	no								ZZZZZZZZZZZZZZZZZZ	0
CB339850	CB339850	Metallothionein		stress	no								ZZZZZZZZZZZZZZZZZZ	0
CB339860	CB339860	monodehydroascorbate reductase	1.6.5.4	vv10053Ascorbate_and_aldarate_metabolism.xml	yes		AT5G03630						ZZZZZZZZZZZZZZZZZZ	0
CB339872	CB339872				no								ZZZZZZZZZZZZZZZZZZ	0
CB339879	CB339879				no								ZZZZZZZZZZZZZZZZZZ	0
CB339893	CB339893				no								ZZZZZZZZZZZZZZZZZZ	0
CB339897	CB339897				no								ZZZZZZZZZZZZZZZZZZ	0
CB339925	CB339925	Unknown protein		Unknown	no	1608933_at							CB339925	VITISV_015589				CB340016
CB339965	CB339965				no								ZZZZZZZZZZZZZZZZZZ	0
CB340027	CB340027	retrotransposon protein, unclassified		retrotransposon	no	1606792_at							CB340027	0				CB340461
CB340057	CB340057				no								ZZZZZZZZZZZZZZZZZZ	0		hybrid
CB340080	CB340080				no								ZZZZZZZZZZZZZZZZZZ	0
CB340088	CB340088	histone H1		histone	no								ZZZZZZZZZZZZZZZZZZ	0
CB340093	CB340093	thylakoid membrane phosphoprotein 14 kda, chloroplast precursor		Unknown	no		AT2G46820						ZZZZZZZZZZZZZZZZZZ	0
CB340094	CB340094	ribosomal protein S2, Chloroplast 30S	K02967	vv23010Ribosome.xml	yes		ATCG00160						ZZZZZZZZZZZZZZZZZZ	0
CB340117	CB340117				no	1606864_at							CB340117	0				TC60683 DT008200
CB340172	CB340172				no	1618935_at							CB340172	0				CB340420
CB340222	CB340222	Metallothionein		stress	no								ZZZZZZZZZZZZZZZZZZ	0
CB340238	CB340238				no								ZZZZZZZZZZZZZZZZZZ	0
CB340246	CB340246	CP12 domain-containing protein		Unknown	no		AT2G47400						ZZZZZZZZZZZZZZZZZZ	0
CB340316	CB340316				no								ZZZZZZZZZZZZZZZZZZ	0
CB340352	CB340352	Metallothionein		stress	no								ZZZZZZZZZZZZZZZZZZ	0
CB340552	CB340552				no								ZZZZZZZZZZZZZZZZZZ	0
CB340564	CB340564				no								ZZZZZZZZZZZZZZZZZZ	0
CB340583	CB340583				no	1622317_at							CB340583	VITISV_026572				CB340671 DT003730
CB340600	CB340600	photosystem I subunit O (PSAO)	PSAO	vv10195Photosynthesis.xml	yes	1617206_s_at	AT1G08380						CB340600	VITISV_019056		aestivalis		DV222268 TC66819 TC62377 TC55779	1613642_at
CB340653	CB340653				no								ZZZZZZZZZZZZZZZZZZ	0
CB340705	CB340705	GTPase activating protein		Signal	no	1607784_at	AT1G70810						CB340705	0
CB340717	CB340717				no	1621340_at							CB340717	0
CB340736	CB340736				no								ZZZZZZZZZZZZZZZZZZ	0
CB340742	CB340742				no								ZZZZZZZZZZZZZZZZZZ	0
CB340760	CB340760				no								ZZZZZZZZZZZZZZZZZZ	0
CB340761	CB340761	PUMILIO 6 (APUM6)		translational repressor	no	1614630_at	AT4G25880						CB340761	0
CB340769	CB340769	ADP-ribosylation factor 1		Cellular Processes and Signaling	no	1619042_at							CB340769	0
CB340775	CB340775				no								ZZZZZZZZZZZZZZZZZZ	0
CB340777	CB340777				no	1607087_at							CB340777	0
CB340787	CB340787				no	1619488_at							CB340787	0
CB340789	CB340789				no								ZZZZZZZZZZZZZZZZZZ	0
CB340823	CB340823				no	1615837_at							CB340823	0
CB340831	CB340831				no	1613510_at							CB340831	0				CB341067
CB340841	CB340841	Unknown protein		Unknown	no	1618320_at							CB340841	0
CB340849	CB340849				no								ZZZZZZZZZZZZZZZZZZ	0
CB340852	CB340852				no	1620273_at							CB340852	0
CB340874	CB340874				no								ZZZZZZZZZZZZZZZZZZ	0
CB340886	CB340886				no								ZZZZZZZZZZZZZZZZZZ	0
CB340896	CB340896				no								ZZZZZZZZZZZZZZZZZZ	0		arizonica_x_ rupestris
CB340908	CB340908				no	1622062_at							CB340908	0
CB340913	CB340913				no								ZZZZZZZZZZZZZZZZZZ	0
CB340926	CB340926				no	1608271_at							CB340926	0
CB340928	CB340928				no	1608612_at							CB340928	0
CB340932	CB340932				no	1606953_at							CB340932	0		hybrid
CB340943	CB340943				no								ZZZZZZZZZZZZZZZZZZ	0
CB340994	CB340994				no								ZZZZZZZZZZZZZZZZZZ	0
CB341021	CB341021				no								ZZZZZZZZZZZZZZZZZZ	VITISV_010607
CB341032	CB341032				no								ZZZZZZZZZZZZZZZZZZ	VITISV_036137
CB341046	CB341046	heat shock transcription factor A5	HSFA5_1	vv60037HSF.xml	yes		AT4G13980						ZZZZZZZZZZZZZZZZZZ	VITISV_001683
CB341104	CB341104				no	1622254_at							CB341104	0
CB341158	CB341158	ribulose bisphosphate carboxylase small chain C, chloroplast precursor	4.1.1.39	vv10710Carbon_fixation.xml	yes		AT5G38430						ZZZZZZZZZZZZZZZZZZ	0		arizonica_x_ rupestris hybrid
CB341169	CB341169				no								ZZZZZZZZZZZZZZZZZZ	0
CB341182	CB341182				no								ZZZZZZZZZZZZZZZZZZ	0
CB341193	CB341193				no								ZZZZZZZZZZZZZZZZZZ	0
CB341248	CB341248	photosystem II 10 kDa polypeptide PSBR	K03541	vv10195Photosynthesis.xml vv50113Thylakoid_targeting_pathway.xml	yes	1615543_at	AT1G79040						CB341248	0
CB341255	CB341255	pfkB-type carbohydrate kinase		Unclear	no	1622346_at	AT1G19600						CB341255	0
CB341262	CB341262	Unknown protein		Unknown	no	1622776_at							CB341262	0
CB341263	CB341263				no								ZZZZZZZZZZZZZZZZZZ	0				CA811384
CB341283	CB341283				no								ZZZZZZZZZZZZZZZZZZ	0
CB341285	CB341285				no								ZZZZZZZZZZZZZZZZZZ	0
CB341286	CB341286				no								ZZZZZZZZZZZZZZZZZZ	0
CB341304	CB341304				no								ZZZZZZZZZZZZZZZZZZ	0
CB341306	CB341306				no								ZZZZZZZZZZZZZZZZZZ	0
CB341310	CB341310	WRKY DNA-binding protein 33	WRKY33_2	vv60066WRKY.xml	yes								ZZZZZZZZZZZZZZZZZZ	0
CB341313	CB341313	Unknown protein		Unknown	no								ZZZZZZZZZZZZZZZZZZ	0
CB341316	CB341316	ADP-RIBOSYLATION FACTOR A1B	ARFA1B	vv50110Protein_coat.xml	yes		AT5G14670						ZZZZZZZZZZZZZZZZZZ	0
CB341327	CB341327				no								ZZZZZZZZZZZZZZZZZZ	0
CB341338	CB341338				no								ZZZZZZZZZZZZZZZZZZ	0
CB341350	CB341350				no								ZZZZZZZZZZZZZZZZZZ	0
CB341354	CB341354				no								ZZZZZZZZZZZZZZZZZZ	0
CB341364	CB341364				no								ZZZZZZZZZZZZZZZZZZ	0
CB341370	CB341370	Unknown protein		Unknown	no								ZZZZZZZZZZZZZZZZZZ	0
CB341372	CB341372				no								ZZZZZZZZZZZZZZZZZZ	0
CB341380	CB341380				no								ZZZZZZZZZZZZZZZZZZ	0
CB341392	CB341392	retrotransposon protein, unclassified		retrotransposon	no	1611201_at							CB341392	0
CB341398	CB341398	senescence-associated protein		Unknown	no								ZZZZZZZZZZZZZZZZZZ	0		hybrid
CB341401	CB341401	ketol-acid reductoisomerase, chloroplast precursor	1.1.1.86	vv10290Valine_leucine_and_isoleucine_biosynthesis.xml vv10770Pantothenate_and_CoA_biosynthesis.xml	yes								ZZZZZZZZZZZZZZZZZZ	0
CB341404	CB341404				no	1613199_at							CB341404	0
CB341409	CB341409	ATPP2-A13		unclassified	no	1617500_at	AT1G12710						CB341409	0
CB341410	CB341410				no	1607115_at							CB341410	0
CB341417	CB341417				no	1609833_at							CB341417	0
CB341421	CB341421	Unknown protein		Unknown	no		ATMG00030						ZZZZZZZZZZZZZZZZZZ	0
CB341422	CB341422	Metallothionein		stress	no	1606630_at							CB341422	0
CB341427	CB341427	CPRD48		Unknown	no								ZZZZZZZZZZZZZZZZZZ	0
CB341439	CB341439				no								ZZZZZZZZZZZZZZZZZZ	0
CB341441	CB341441				no	1620594_at							CB341441	0
CB341443	CB341443				no	1608827_at							CB341443	0
CB341448	CB341448				no								ZZZZZZZZZZZZZZZZZZ	0
CB341450	CB341450				no								ZZZZZZZZZZZZZZZZZZ	0
CB341480	CB341480	Auxin-induced protein 22D	IAA22D_3	vv30003Auxin_signaling.xml vv60008AUXIAA.xml	yes	1622508_at	AT5G43700						CB341480	0
CB341481	CB341481				no								ZZZZZZZZZZZZZZZZZZ	0
CB341485	CB341485				no								ZZZZZZZZZZZZZZZZZZ	0
CB341486	CB341486				no								ZZZZZZZZZZZZZZZZZZ	0
CB341496	CB341496				no	1614950_at							CB341496	0
CB341507	CB341507	Unknown protein		Unknown	no	1619719_at							CB341507	0
CB341516	CB341516				no								ZZZZZZZZZZZZZZZZZZ	0
CB341521	CB341521	Unknown protein		Unknown	no								ZZZZZZZZZZZZZZZZZZ	0
CB341531	CB341531				no								ZZZZZZZZZZZZZZZZZZ	0
CB341532	CB341532				no								ZZZZZZZZZZZZZZZZZZ	0
CB341554	CB341554	Hsp20.0 protein		heat shock	no		AT1G53540						ZZZZZZZZZZZZZZZZZZ	0
CB341558	CB341558				no								ZZZZZZZZZZZZZZZZZZ	0
CB341562	CB341562	adagio protein 1	ZTL	vv34710Circadian_rhythm.xml	yes		AT5G57360						ZZZZZZZZZZZZZZZZZZ	0
CB341567	CB341567				no								ZZZZZZZZZZZZZZZZZZ	0
CB341654	CB341654				no								ZZZZZZZZZZZZZZZZZZ	0
CB341668	CB341668				no	1615886_at							CB341668	0
CB341670	CB341670				no								ZZZZZZZZZZZZZZZZZZ	0
CB341702	CB341702				no								ZZZZZZZZZZZZZZZZZZ	0
CB341723	CB341723				no								ZZZZZZZZZZZZZZZZZZ	0		hybrid
CB341734	CB341734				no	1617492_at							CB341734	0
CB341745	CB341745	DEM2		protein degradation	no	1609485_at	AT3G19240						CB341745	0
CB341767	CB341767	photosystem II 10 kDa polypeptide PSBR	K03541	vv10195Photosynthesis.xml vv50113Thylakoid_targeting_pathway.xml	yes		AT1G79040						ZZZZZZZZZZZZZZZZZZ	0
CB341806	CB341806				no								ZZZZZZZZZZZZZZZZZZ	0
CB341807	CB341807	Catalase	1.11.1.6	vv10680Methane_metabolism.xml	yes		AT4G35090						ZZZZZZZZZZZZZZZZZZ	0
CB341814	CB341814	DEM2		protein degradation	no		AT3G19240						ZZZZZZZZZZZZZZZZZZ	0
CB341829	CB341829				no								ZZZZZZZZZZZZZZZZZZ	0
CB341870	CB341870	quercetin 3-O-methyltransferase 1	2.1.1.76	vv10941Flavonoid_biosynthesis.xml	yes		AT5G54160						ZZZZZZZZZZZZZZZZZZ	0
CB341876	CB341876				no								ZZZZZZZZZZZZZZZZZZ	0		hybrid
CB341879	CB341879				no								ZZZZZZZZZZZZZZZZZZ	0
CB341882	CB341882	Unknown protein		Unknown	no								ZZZZZZZZZZZZZZZZZZ	0
CB341885	CB341885	zinc finger (CCCH-type) family protein	CCCHFAM_3	vv60018C3H.xml	yes								ZZZZZZZZZZZZZZZZZZ	0
CB341933	CB341933	Unknown protein		Unknown	no	1608581_at							CB341933	0
CB341938	CB341938				no								ZZZZZZZZZZZZZZZZZZ	0
CB341941	CB341941				no	1620261_at							CB341941	0
CB341946	CB341946				no								ZZZZZZZZZZZZZZZZZZ	0
CB341947	CB341947	ribosomal protein L19	K02884	vv23010Ribosome.xml	yes	1614930_at	AT4G17560						CB341947	0
CB341953	CB341953				no	1619255_at							CB341953	0
CB341961	CB341961				no								ZZZZZZZZZZZZZZZZZZ	0
CB341963	CB341963				no								ZZZZZZZZZZZZZZZZZZ	0		hybrid
CB341992	CB341992				no								ZZZZZZZZZZZZZZZZZZ	0
CB341993	CB341993				no	1619951_at							CB341993	0				CB341925
CB342001	CB342001				no								ZZZZZZZZZZZZZZZZZZ	0
CB342027	CB342027				no								ZZZZZZZZZZZZZZZZZZ	0
CB342045	CB342045				no								ZZZZZZZZZZZZZZZZZZ	0
CB342052	CB342052	heat shock protein 81-1		heat shock	no		AT5G56030						ZZZZZZZZZZZZZZZZZZ	0		shuttleworthii	EV237176
CB342087	CB342087				no	1609826_at							CB342087	0
CB342099	CB342099	cytidine/deoxycytidylate deaminase	3.5.4.12 3.5.4.5	vv10240Pyrimidine_metabolism.xml	yes	1612149_at	AT1G68720						CB342099	0
CB342123	CB342123				no	1619294_at							CB342123	0
CB342179	CB342179	Metallothionein		stress	no								ZZZZZZZZZZZZZZZZZZ	0
CB342191	CB342191	myb family	MYBREL_17	vv60045MYBrelated.xml	yes		AT1G70000						ZZZZZZZZZZZZZZZZZZ	0
CB342200	CB342200				no								ZZZZZZZZZZZZZZZZZZ	0
CB342239	CB342239				no								ZZZZZZZZZZZZZZZZZZ	0
CB342240	CB342240				no	1620778_at							CB342240	0
CB342251	CB342251	proline-rich cell wall protein		Unknown	no	1613910_at	AT5G53330						CB342251	0
CB342253	CB342253				no	1609528_at							CB342253	0
CB342257	CB342257				no								ZZZZZZZZZZZZZZZZZZ	0
CB342262	CB342262				no								ZZZZZZZZZZZZZZZZZZ	0
CB342267	CB342267				no								ZZZZZZZZZZZZZZZZZZ	0
CB342269	CB342269	Unknown protein		Unknown	no	1614822_at							CB342269	0
CB342278	CB342278	ELIP1 (EARLY LIGHT-INDUCABLE PROTEIN)		energy	no	1614683_at	AT3G22840						CB342278	0
CB342286	CB342286	SAC domain phosphoinositide (3,5)P2 phosphatase	3.1.3.36	vv10562Inositol_phosphate_metabolism.xml vv34070Phosphatidylinositol_signaling_system.xml	yes		AT1G22620						ZZZZZZZZZZZZZZZZZZ	0
CB342298	CB342298	aldehyde dehydrogenase (ALDH3)	1.2.1.3	vv10010glycolysis.xml vv10071Fatty_acid_metabolism.xml vv10220Urea_cycle_and_metabolism_of_amino_groups.xml vv10280Valine_leucine_and_isoleucine_degradation.xml vv10340Histidine_metabolism.xml vv10410beta-Alanine_metabolism.xml vv10561Glycerolipid_metabolism.xml vv10620Pyruvate_metabolism.xml vv50101Channels_and_pores.xml_1.B.17	yes		AT4G34240						ZZZZZZZZZZZZZZZZZZ	0
CB342318	CB342318	metal-nicotianamine transporter YSL6	YSL6	vv50125Porters_cat_66_to_94.xml	yes		AT3G27020						ZZZZZZZZZZZZZZZZZZ	0
CB342319	CB342319				no								ZZZZZZZZZZZZZZZZZZ	0
CB342343	CB342343	peroxiredoxin bcp	1.11.1.15	peroxidase	no	1614130_at							CB342343	0
CB342366	CB342366	fructose-bisphosphate aldolase, chloroplast precursor	4.1.2.13	vv10010glycolysis.xml vv10030pentose_phosphate.xml vv10051Fructose_and_mannose_metabolism.xml vv10710Carbon_fixation.xml	yes		AT4G38970						ZZZZZZZZZZZZZZZZZZ	0		hybrid
CB342392	CB342392				no								ZZZZZZZZZZZZZZZZZZ	0
CB342397	CB342397				no								ZZZZZZZZZZZZZZZZZZ	0
CB342400	CB342400				no								ZZZZZZZZZZZZZZZZZZ	0
CB342452	CB342452				no								ZZZZZZZZZZZZZZZZZZ	0
CB342463	CB342463				no								ZZZZZZZZZZZZZZZZZZ	0
CB342467	CB342467				no								ZZZZZZZZZZZZZZZZZZ	0
CB342469	CB342469				no								ZZZZZZZZZZZZZZZZZZ	0
CB342477	CB342477				no								ZZZZZZZZZZZZZZZZZZ	0
CB342479	CB342479				no	1608700_at							CB342479	0
CB342481	CB342481				no								ZZZZZZZZZZZZZZZZZZ	0
CB342493	CB342493				no								ZZZZZZZZZZZZZZZZZZ	0
CB342513	CB342513	GRAM domain-containing protein / ABA-responsive		Unknown	no	1610764_at	AT5G08350						CB342513	0				CB342383 CB342446 TC71030	1609037_at
CB342519	CB342519				no								ZZZZZZZZZZZZZZZZZZ	0
CB342521	CB342521				no	1612578_at							CB342521	0
CB342560	CB342560				no								ZZZZZZZZZZZZZZZZZZ	0
CB342564	CB342564				no								ZZZZZZZZZZZZZZZZZZ	VITISV_015154
CB342573	CB342573				no								ZZZZZZZZZZZZZZZZZZ	0
CB342619	CB342619	heat shock cognate 70 kDa protein 1	K03283	vv50101Channels_and_pores.xml_1.A.33	yes		AT5G02500						ZZZZZZZZZZZZZZZZZZ	0
CB342634	CB342634				no								ZZZZZZZZZZZZZZZZZZ	0
CB342635	CB342635				no								ZZZZZZZZZZZZZZZZZZ	0
CB342640	CB342640	Unknown protein		Unknown	no	1621400_at							CB342640	0
CB342648	CB342648				no	1608806_at							CB342648	0
CB342679	CB342679				no	1612357_s_at							ZZZZZZZZZZZZZZZZZZ	0		hybrid		TC69821 TC69338 TC66807 CF203581
CB342733	CB342733	chloramphenicol acetyl transferase	2.3.1.28	not sure in plant	no								ZZZZZZZZZZZZZZZZZZ	0
CB342769	CB342769	ubiquitin-conjugating enzyme E2 D/E UBC28	K06689	vv24120Ubiquitin_mediated_proteolysis.xml	yes	1614700_at	AT5G41700						CB342769	0
CB342792	CB342792	aldehyde dehydrogenase (ALDH3)	1.2.1.3	vv10010glycolysis.xml vv10071Fatty_acid_metabolism.xml vv10220Urea_cycle_and_metabolism_of_amino_groups.xml vv10280Valine_leucine_and_isoleucine_degradation.xml vv10340Histidine_metabolism.xml vv10410beta-Alanine_metabolism.xml vv10561Glycerolipid_metabolism.xml vv10620Pyruvate_metabolism.xml vv50101Channels_and_pores.xml_1.B.17	yes	1619270_at	AT4G34240						CB342792	0
CB342793	CB342793	photosystem II 10 kDa polypeptide PSBR	K03541	vv10195Photosynthesis.xml vv50113Thylakoid_targeting_pathway.xml	yes		AT1G79040						ZZZZZZZZZZZZZZZZZZ	0
CB342803	CB342803				no								ZZZZZZZZZZZZZZZZZZ	0
CB342815	CB342815				no								ZZZZZZZZZZZZZZZZZZ	0
CB342817	CB342817	Ribosomal protein S23 (RPS23B) 40S	K02973	vv23010Ribosome.xml	yes		AT5G02960						ZZZZZZZZZZZZZZZZZZ	0
CB342839	CB342839				no								ZZZZZZZZZZZZZZZZZZ	0
CB342849	CB342849				no								ZZZZZZZZZZZZZZZZZZ	0
CB342852	CB342852	Ethylene-responsive transcription factor ERF105	ERF105_7	vv30008Ethylene_signaling.xml vv60003AP2_EREBP.xml	yes		AT4G17490						ZZZZZZZZZZZZZZZZZZ	0
CB342868	CB342868				no								ZZZZZZZZZZZZZZZZZZ	0
CB342902	CB342902	DnaJ homolog, subfamily A, member 2	K09503	vv50132Primary_Active_Transporter_cat_A5_to_A8.xml	yes								ZZZZZZZZZZZZZZZZZZ	0
CB342904	CB342904				no								ZZZZZZZZZZZZZZZZZZ	0
CB342910	CB342910				no								ZZZZZZZZZZZZZZZZZZ	0
CB342921	CB342921				no	1613503_at							CB342921	0
CB342923	CB342923				no	1619412_at							CB342923	VITISV_000849
CB342930	CB342930	abscisic stress ripening protein		stress response	no								ZZZZZZZZZZZZZZZZZZ	0
CB342939	CB342939	Unknown protein		Unknown	no	1609346_at							CB342939	0
CB342944	CB342944				no								ZZZZZZZZZZZZZZZZZZ	0
CB342946	CB342946				no								ZZZZZZZZZZZZZZZZZZ	0
CB342949	CB342949	Unknown protein		Unknown	no	1619538_at							CB342949	0				TC53415 TC53286 CB036080	1608889_at
CB342959	CB342959	Unknown protein		Unknown	no	1606725_at							CB342959	0
CB342961	CB342961				no								ZZZZZZZZZZZZZZZZZZ	0
CB342972	CB342972	Transcription initiation factor TFIID subunit 1-A	K03125	vv23022Basal_transcription_factors.xml	yes								ZZZZZZZZZZZZZZZZZZ	0
CB342994	CB342994	epsin N-terminal homology (ENTH) domain-containing	ENTH	vv50110Protein_coat.xml	yes		AT5G11710						ZZZZZZZZZZZZZZZZZZ	0
CB343011	CB343011	Unknown protein		Unknown	no								ZZZZZZZZZZZZZZZZZZ	0
CB343023	CB343023				no								ZZZZZZZZZZZZZZZZZZ	0
CB343025	CB343025				no								ZZZZZZZZZZZZZZZZZZ	0
CB343042	CB343042	Unknown protein		Unknown	no		ATMG00030						ZZZZZZZZZZZZZZZZZZ	0
CB343044	CB343044				no	1621057_at							CB343044	0
CB343049	CB343049				no	1620329_at							CB343049	0
CB343058	CB343058	Metallothionein		stress	no								ZZZZZZZZZZZZZZZZZZ	0
CB343065	CB343065	GTP-binding protein LepA	K03596	Signal	no		AT5G08650						ZZZZZZZZZZZZZZZZZZ	0
CB343068	CB343068	Glutamine synthetase leaf isozyme chloroplast precursor	6.3.1.2	vv10251Glutamate_metabolism.xml vv10550Peptidoglycan_biosynthesis.xml vv10910Nitrogen_metabolism.xml	yes	1614752_at	AT5G35630						CB343068	VITISV_014295				CB343005
CB343084	CB343084				no	1607152_at							CB343084	0
CB343085	CB343085				no								ZZZZZZZZZZZZZZZZZZ	0		hybrid
CB343086	CB343086				no								ZZZZZZZZZZZZZZZZZZ	0
CB343087	CB343087	Glutathione S-transferase 25 GSTU25	2.5.1.18	vv10480Glutathione_metabolism.xml	yes		AT1G17180						ZZZZZZZZZZZZZZZZZZ	0
CB343105	CB343105	LHB1B2	K08912	vv10196Photosynthesis_antenna_proteins.xml vv34710Circadian_rhythm.xml vv50105Transport_Electron_Carriers.xml_5.B.4 vv50113Thylakoid_targeting_pathway.xml	yes		AT2G34420						ZZZZZZZZZZZZZZZZZZ	0
CB343108	CB343108				no								ZZZZZZZZZZZZZZZZZZ	0
CB343112	CB343112	Unknown protein		Unknown	no		AT2G43630						ZZZZZZZZZZZZZZZZZZ	0
CB343122	CB343122				no								ZZZZZZZZZZZZZZZZZZ	0
CB343125	CB343125				no								ZZZZZZZZZZZZZZZZZZ	VITISV_003302
CB343126	CB343126				no	1621948_at							CB343126	0
CB343130	CB343130	pentatricopeptide (PPR) repeat-containing protein		Unknown	no	1613775_at	AT1G79080						CB343130	0
CB343137	CB343137	LHCB1	K08912	vv10196Photosynthesis_antenna_proteins.xml vv34710Circadian_rhythm.xml vv50105Transport_Electron_Carriers.xml_5.B.4 vv50113Thylakoid_targeting_pathway.xml	yes		AT1G29930						ZZZZZZZZZZZZZZZZZZ	0
CB343138	CB343138				no	1613682_at							CB343138	0
CB343142	CB343142				no								ZZZZZZZZZZZZZZZZZZ	0
CB343151	CB343151				no								ZZZZZZZZZZZZZZZZZZ	0
CB343155	CB343155				no	1616715_at							CB343155	0
CB343162	CB343162				no	1622284_at							CB343162	0
CB343164	CB343164				no	1607685_at							CB343164	0
CB343169	CB343169				no								ZZZZZZZZZZZZZZZZZZ	0
CB343170	CB343170				no								ZZZZZZZZZZZZZZZZZZ	0
CB343182	CB343182				no								ZZZZZZZZZZZZZZZZZZ	0
CB343183	CB343183				no								ZZZZZZZZZZZZZZZZZZ	0
CB343185	CB343185	peroxisomal membrane protein		Unknown	no		AT1G52870						ZZZZZZZZZZZZZZZZZZ	0
CB343186	CB343186	Ferredoxin 4Fe-4S, iron-sulfur binding	K04755	unclassified	no		AT1G72510						ZZZZZZZZZZZZZZZZZZ	0
CB343189	CB343189				no								ZZZZZZZZZZZZZZZZZZ	0
CB343205	CB343205	LHCB2.1 (Photosystem II light harvesting complex gene 2.1)	K08913	vv10196Photosynthesis_antenna_proteins.xml vv34710Circadian_rhythm.xml vv50105Transport_Electron_Carriers.xml_5.B.4	yes		AT2G05100						ZZZZZZZZZZZZZZZZZZ	0
CB343237	CB343237				no								ZZZZZZZZZZZZZZZZZZ	0
CB343244	CB343244				no								ZZZZZZZZZZZZZZZZZZ	0
CB343245	CB343245				no								ZZZZZZZZZZZZZZZZZZ	0
CB343262	CB343262	ATP-dependent Clp protease proteolytic subunit	3.4.21.92	Protease	no	1614151_a_at	AT4G17040						CB343262	0				TC63780 DV938904 TC53892 TC56173	1614491_at 1611823_at
CB343263	CB343263				no								ZZZZZZZZZZZZZZZZZZ	0
CB343267	CB343267				no								ZZZZZZZZZZZZZZZZZZ	0
CB343269	CB343269				no	1617658_at							CB343269	0
CB343294	CB343294				no	1616441_at							CB343294	0				CB343003
CB343299	CB343299				no								ZZZZZZZZZZZZZZZZZZ	0
CB343301	CB343301				no								ZZZZZZZZZZZZZZZZZZ	0
CB343306	CB343306	DGCR14		Unclear	no	1613517_at	AT3G07790						CB343306	0
CB343307	CB343307				no	1615883_at							CB343307	0
CB343314	CB343314	Unknown protein		Unknown	no	1611778_at							CB343314	0				TC68351 TC61071
CB343321	CB343321				no								ZZZZZZZZZZZZZZZZZZ	0
CB343341	CB343341				no								ZZZZZZZZZZZZZZZZZZ	0
CB343368	CB343368	No apical meristem CUP-SHAPED COTYLEDON2	CUC2_3	vv60046NAC.xml	yes		AT4G35580						ZZZZZZZZZZZZZZZZZZ	VITISV_005909		hybrid
CB343391	CB343391				no	1621193_at							CB343391	0
CB343392	CB343392	calmodulin	K02183	vv34020Calcium_signaling_pathway.xml	yes	1610164_at							CB343392	0
CB343394	CB343394				no								ZZZZZZZZZZZZZZZZZZ	0		hybrid
CB343395	CB343395	retrotransposon protein, unclassified		retrotransposon	no	1607052_at							CB343395	VITISV_005744
CB343400	CB343400				no								ZZZZZZZZZZZZZZZZZZ	0
CB343401	CB343401	GTP-binding protein TypA	K06207	Signal	no	1620580_at							CB343401	0
CB343406	CB343406				no								ZZZZZZZZZZZZZZZZZZ	0
CB343425	CB343425				no	1620614_at							CB343425	0
CB343427	CB343427				no								ZZZZZZZZZZZZZZZZZZ	0
CB343453	CB343453	ribulose bisphosphate carboxylase/oxygenase activase, chloroplast precursor		Activation of RuBisCO	no		AT2G39730						ZZZZZZZZZZZZZZZZZZ	0
CB343461	CB343461				no								ZZZZZZZZZZZZZZZZZZ	VITISV_006652
CB343467	CB343467	ribulose bisphosphate carboxylase small chain 1A	4.1.1.39	vv10710Carbon_fixation.xml	yes		AT1G67090						ZZZZZZZZZZZZZZZZZZ	0
CB343479	CB343479	Unknown protein		Unknown	no								ZZZZZZZZZZZZZZZZZZ	0
CB343490	CB343490				no								ZZZZZZZZZZZZZZZZZZ	0
CB343496	CB343496	DNAJ heat shock N-terminal domain-containing	DNAJREL	vv50132Primary_Active_Transporter_cat_A5_to_A8.xml	yes		AT5G23240						ZZZZZZZZZZZZZZZZZZ	0
CB343499	CB343499	ATP-dependent Clp protease adaptor protein ClpS containing protein	K06891	Protease	no		AT1G68660						ZZZZZZZZZZZZZZZZZZ	0
CB343505	CB343505	ribulose bisphosphate carboxylase/oxygenase activase, chloroplast precursor		Activation of RuBisCO	no	1612492_at	AT2G39730						CB343505	0
CB343510	CB343510	ATP-dependent Clp protease ATP-binding subunit / ClpC	K03696	vv50109_Incompletely_Characterized_Transport_Systems.xml_9.A.34	yes	1617243_at	AT5G50920						CB343510	0
CB343513	CB343513	fructose-bisphosphate aldolase, cytoplasmic isozyme 1	4.1.2.13	vv10010glycolysis.xml vv10030pentose_phosphate.xml vv10051Fructose_and_mannose_metabolism.xml vv10710Carbon_fixation.xml	yes		AT4G26530						ZZZZZZZZZZZZZZZZZZ	0
CB343516	CB343516	nitrate reductase 2 (NR2)	1.7.1.1	vv10910Nitrogen_metabolism.xml vv34020Calcium_signaling_pathway.xml	yes	1621764_at	AT1G37130						CB343516	0
CB343520	CB343520	ELIP2 (EARLY LIGHT-INDUCIBLE PROTEIN 2)		energy	no		AT4G14690						ZZZZZZZZZZZZZZZZZZ	0
CB343524	CB343524	POLYOL TRANSPORTER 5	PLT5	vv50121Porters_cat_1_to_6.xml	yes		AT3G18830						ZZZZZZZZZZZZZZZZZZ	0
CB343526	CB343526	Unknown protein		Unknown	no	1619821_at							CB343526	0
CB343527	CB343527	photosystem II PsbC protein	K02705	vv10195Photosynthesis.xml vv50135Primary_Active_Transporter_cat_D3_to_E2.xml	yes		ATCG00280						ZZZZZZZZZZZZZZZZZZ	0		hybrid
CB343537	CB343537				no								ZZZZZZZZZZZZZZZZZZ	0
CB343548	CB343548	CBS domain-containing protein		Unknown	no	1619014_at	AT5G10860						CB343548	0
CB343550	CB343550	Unknown protein		Unknown	no								ZZZZZZZZZZZZZZZZZZ	0
CB343553	CB343553				no								ZZZZZZZZZZZZZZZZZZ	0
CB343557	CB343557	ATP-dependent Clp protease adaptor protein ClpS containing protein	K06891	Protease	no	1607110_at	AT1G68660						CB343557	0
CB343564	CB343564				no								ZZZZZZZZZZZZZZZZZZ	0
CB343565	CB343565				no	1611692_at							CB343565	0
CB343586	CB343586				no								ZZZZZZZZZZZZZZZZZZ	0
CB343595	CB343595	GAMM1		Unknown	no		AT5G41970						ZZZZZZZZZZZZZZZZZZ	0
CB343597	CB343597	Cysteine-rich receptor-like protein kinase 29		kinase	no		AT4G23160						ZZZZZZZZZZZZZZZZZZ	VITISV_011708
CB343601	CB343601				no								ZZZZZZZZZZZZZZZZZZ	0
CB343612	CB343612	L-galactono-1 4-lactone dehydrogenase	1.3.2.3	vv10053Ascorbate_and_aldarate_metabolism.xml	yes								ZZZZZZZZZZZZZZZZZZ	0
CB343625	CB343625				no								ZZZZZZZZZZZZZZZZZZ	0
CB343630	CB343630	ATP binding protein associated with cell differentiation		Unknown	no								ZZZZZZZZZZZZZZZZZZ	0
CB343636	CB343636				no								ZZZZZZZZZZZZZZZZZZ	0
CB343637	CB343637				no								ZZZZZZZZZZZZZZZZZZ	0
CB343642	CB343642				no	1606463_at							CB343642	0
CB343652	CB343652				no								ZZZZZZZZZZZZZZZZZZ	0
CB343661	CB343661	cofilin	K05765	vv44810Regulation_of_actin_cytoskeleton.xml	yes		AT5G59880						ZZZZZZZZZZZZZZZZZZ	0
CB343670	CB343670				no	1617126_at							CB343670	0
CB343677	CB343677				no								ZZZZZZZZZZZZZZZZZZ	0
CB343679	CB343679				no								ZZZZZZZZZZZZZZZZZZ	0
CB343708	CB343708				no								ZZZZZZZZZZZZZZZZZZ	0
CB343712	CB343712				no								ZZZZZZZZZZZZZZZZZZ	0
CB343722	CB343722				no	1613607_at							CB343722	0
CB343723	CB343723				no	1617905_at							CB343723	0
CB343729	CB343729				no	1608419_at							CB343729	0
CB343780	CB343780				no	1616555_s_at							CB343780	0				TC67254 TC64290
CB343783	CB343783				no								ZZZZZZZZZZZZZZZZZZ	0
CB343786	CB343786				no	1621311_at							CB343786	0
CB343788	CB343788	glycine dehydrogenase 2	1.4.4.2	vv10260Glycine_serine_and_threonine_metabolism.xml	yes	1610177_at	AT4G33010						CB343788	0
CB343804	CB343804	chromatin remodeling 20	CHR20_2	vv60058SNF2.xml	yes								ZZZZZZZZZZZZZZZZZZ	0
CB343809	CB343809	AT hook motif		Unknown	no								ZZZZZZZZZZZZZZZZZZ	0
CB343834	CB343834				no								ZZZZZZZZZZZZZZZZZZ	0
CB343838	CB343838				no								ZZZZZZZZZZZZZZZZZZ	0
CB343861	CB343861	Deoxyuridine 5'-triphosphate nucleotidohydrolase	3.6.1.23	vv10240Pyrimidine_metabolism.xml	yes								ZZZZZZZZZZZZZZZZZZ	0
CB343879	CB343879	Dihydrodipicolinate synthase	4.2.1.52	vv10300Lysine_biosynthesis.xml	yes								ZZZZZZZZZZZZZZZZZZ	VITISV_032939				CB343929
CB343904	CB343904				no								ZZZZZZZZZZZZZZZZZZ	0
CB343905	CB343905				no								ZZZZZZZZZZZZZZZZZZ	0
CB343911	CB343911	Unknown protein		Unknown	no	1609416_at							CB343911	0
CB343912	CB343912	cyclin delta-3	CYCD3	vv44110Cell_cycle.xml vv30007cytokinin_signaling.xml	yes		AT4G34090						ZZZZZZZZZZZZZZZZZZ	0
CB343916	CB343916				no								ZZZZZZZZZZZZZZZZZZ	0
CB343935	CB343935	Metallothionein		stress	no								ZZZZZZZZZZZZZZZZZZ	0
CB343938	CB343938	Ribosomal protein L28, chloroplast (CL28) 50S	K02902	vv23010Ribosome.xml	yes	1619138_at	AT2G33450						CB343938	0
CB343946	CB343946				no	1621566_at							CB343946	0
CB343954	CB343954				no								ZZZZZZZZZZZZZZZZZZ	0
CB344020	CB344020				no								ZZZZZZZZZZZZZZZZZZ	0
CB344034	CB344034	ferredoxin, chloroplast (PETF)	K02639	vv10195Photosynthesis.xml	yes		AT1G60950						ZZZZZZZZZZZZZZZZZZ	0
CB344036	CB344036				no								ZZZZZZZZZZZZZZZZZZ	0
CB344040	CB344040				no								ZZZZZZZZZZZZZZZZZZ	0
CB344061	CB344061				no								ZZZZZZZZZZZZZZZZZZ	0
CB344076	CB344076	Ribosomal protein L10 (RPL10C) 60S	K02865	vv23010Ribosome.xml	yes								ZZZZZZZZZZZZZZZZZZ	0
CB344091	CB344091	Metallothionein		stress	no								ZZZZZZZZZZZZZZZZZZ	0
CB344108	CB344108				no	1617076_at							CB344108	0
CB344117	CB344117				no								ZZZZZZZZZZZZZZZZZZ	0
CB344118	CB344118				no	1611863_at							CB344118	0
CB344121	CB344121				no	1614167_at							CB344121	0
CB344123	CB344123				no	1614377_at							CB344123	0
CB344134	CB344134				no	1608403_at							CB344134	0		hybrid
CB344154	CB344154				no								ZZZZZZZZZZZZZZZZZZ	0
CB344155	CB344155				no								ZZZZZZZZZZZZZZZZZZ	0
CB344156	CB344156				no								ZZZZZZZZZZZZZZZZZZ	0
CB344172	CB344172				no								ZZZZZZZZZZZZZZZZZZ	0
CB344180	CB344180	eukaryotic translation initiation factor 4E-2	K03259	vv34150mTOR_signaling_pathway.xml	yes		AT5G35620						ZZZZZZZZZZZZZZZZZZ	0
CB344243	CB344243				no								ZZZZZZZZZZZZZZZZZZ	0
CB344262	CB344262				no								ZZZZZZZZZZZZZZZZZZ	0
CB344273	CB344273				no	1608877_at							CB344273	0
CB344280	CB344280				no	1615566_at							CB344280	0
CB344295	CB344295	ribosomal protein S18, Chloroplast 30S	K02963	vv23010Ribosome.xml	yes	1620805_at	ATCG00650						CB344295	0
CB344296	CB344296	Unknown protein		Unknown	no	1613028_at							CB344296	0
CB344298	CB344298	Metallothionein		stress	no	1606748_at							CB344298	0
CB344309	CB344309	Unknown protein		Unknown	no								ZZZZZZZZZZZZZZZZZZ	0
CB344315	CB344315	eukaryotic translation initiation factor 5A-2	K03263	translation	no								ZZZZZZZZZZZZZZZZZZ	0
CB344324	CB344324				no								ZZZZZZZZZZZZZZZZZZ	0
CB344325	CB344325	ribosomal RNA 23S	K01981	vv23010Ribosome.xml	yes								ZZZZZZZZZZZZZZZZZZ	0		hybrid
CB344330	CB344330	Unknown protein		Unknown	no	1609244_at							CB344330	0
CB344332	CB344332	Metallothionein		stress	no								ZZZZZZZZZZZZZZZZZZ	0
CB344349	CB344349	ribosomal protein S18, Chloroplast 30S	K02963	vv23010Ribosome.xml	yes		ATCG00650						ZZZZZZZZZZZZZZZZZZ	0
CB344367	CB344367				no								ZZZZZZZZZZZZZZZZZZ	0
CB344371	CB344371				no								ZZZZZZZZZZZZZZZZZZ	0
CB344394	CB344394				no								ZZZZZZZZZZZZZZZZZZ	0
CB344418	CB344418	Unknown protein		Unknown	no								ZZZZZZZZZZZZZZZZZZ	0
CB344448	CB344448				no	1610274_at							CB344448	0
CB344450	CB344450	Photosystem I P700 apoprotein A2	K02690	vv10195Photosynthesis.xml vv50105Transport_Electron_Carriers.xml_5.B.4	yes	1607089_at	ATCG00340						CB344450	0
CB344452	CB344452				no	1619369_at							CB344452	0
CB344454	CB344454				no								ZZZZZZZZZZZZZZZZZZ	0
CB344455	CB344455				no								ZZZZZZZZZZZZZZZZZZ	0		hybrid
CB344457	CB344457				no	1617638_at							CB344457	0
CB344458	CB344458				no								ZZZZZZZZZZZZZZZZZZ	0
CB344480	CB344480	Metallothionein		stress	no								ZZZZZZZZZZZZZZZZZZ	0
CB344490	CB344490	Unknown protein		Unknown	no								ZZZZZZZZZZZZZZZZZZ	0
CB344492	CB344492				no								ZZZZZZZZZZZZZZZZZZ	0
CB344511	CB344511				no								ZZZZZZZZZZZZZZZZZZ	0
CB344531	CB344531				no								ZZZZZZZZZZZZZZZZZZ	0		hybrid
CB344549	CB344549	Unknown protein		Unknown	no	1606582_at							CB344549	0
CB344550	CB344550	Metallothionein		stress	no								ZZZZZZZZZZZZZZZZZZ	0
CB344555	CB344555				no								ZZZZZZZZZZZZZZZZZZ	0
CB344566	CB344566				no	1613375_at							CB344566	0
CB344567	CB344567				no	1615975_at							CB344567	0
CB344568	CB344568	ACCLIMATION OF PHOTOSYNTHESIS TO ENVIRONMENT	APE2	vv50122Porters_cat_7_to_17.xml	yes	1615716_at	AT5G46110						CB344568	0
CB344591	CB344591				no								ZZZZZZZZZZZZZZZZZZ	0
CB344601	CB344601				no	1622428_at							CB344601	0
CB344602	CB344602				no								ZZZZZZZZZZZZZZZZZZ	0
CB344603	CB344603				no								ZZZZZZZZZZZZZZZZZZ	0
CB344640	CB344640				no								ZZZZZZZZZZZZZZZZZZ	0
CB344662	CB344662				no								ZZZZZZZZZZZZZZZZZZ	0
CB344665	CB344665	vestitone reductase	1.1.1.246	vv10943Isoflavonoid_biosynthesis.xml	yes	1615961_at	AT4G35250						CB344665	VITISV_029950				TC54084	1617616_at
CB344668	CB344668				no								ZZZZZZZZZZZZZZZZZZ	0		hybrid
CB344672	CB344672				no	1613443_at							CB344672	0
CB344681	CB344681				no								ZZZZZZZZZZZZZZZZZZ	0
CB344698	CB344698	Unknown protein		Unknown	no	1619340_at							CB344698	VITISV_012768				TC64625	1622139_at
CB344701	CB344701	1,2-dihydroxy-3-keto-5-methylthiopentene dioxygenase 4	1.13.11.53	vv10271Methionine_metabolism.xml	yes		AT5G43850						ZZZZZZZZZZZZZZZZZZ	0
CB344711	CB344711				no								ZZZZZZZZZZZZZZZZZZ	0
CB344712	CB344712	retrotransposon protein, Ty1-copia subclass		retrotransposon	no	1610285_at							CB344712	0
CB344715	CB344715	chloramphenicol acetyltransferase	2.3.1.28	not sure in plant	no								ZZZZZZZZZZZZZZZZZZ	0
CB344730	CB344730	chloramphenicol acetyl transferase	2.3.1.28	not sure in plant	no								ZZZZZZZZZZZZZZZZZZ	0
CB344740	CB344740				no								ZZZZZZZZZZZZZZZZZZ	0
CB344768	CB344768	chromodomain helicase DNA binding protein 4		DNA processing	no	1614954_at							CB344768	0
CB344779	CB344779				no								ZZZZZZZZZZZZZZZZZZ	0
CB344780	CB344780				no	1614163_at							CB344780	0
CB344786	CB344786				no								ZZZZZZZZZZZZZZZZZZ	0
CB344789	CB344789	Unknown protein		Unknown	no								ZZZZZZZZZZZZZZZZZZ	0
CB344794	CB344794	Ribulose bisphosphate carboxylase small chain chloroplast precursor	4.1.1.39	vv10710Carbon_fixation.xml	yes	1608247_at							CB344794	0		hybrid
CB344798	CB344798				no	1610948_at							CB344798	0
CB344801	CB344801				no	1613632_at							CB344801	0
CB344805	CB344805	Unknown protein		Unknown	no								ZZZZZZZZZZZZZZZZZZ	0
CB344812	CB344812	Ferredoxin:nadp+ Oxidoreductase PETH	K02641	vv10195Photosynthesis.xml vv50135Primary_Active_Transporter_cat_D3_to_E2.xml	yes	1618928_at	AT1G20020						CB344812	0
CB344819	CB344819	gibberellin 20 oxidase 1	1.14.11.12	vv10904Diterpenoid_biosynthesis.xml	yes		AT4G25420						ZZZZZZZZZZZZZZZZZZ	0
CB344822	CB344822				no	1619356_at							CB344822	0
CB344824	CB344824	Unknown protein		Unknown	no								ZZZZZZZZZZZZZZZZZZ	0
CB344829	CB344829				no	1614052_at							CB344829	0
CB344836	CB344836	Monooxygenase		Unclear	no	1616504_at							CB344836	0
CB344837	CB344837				no								ZZZZZZZZZZZZZZZZZZ	0
CB344868	CB344868				no								ZZZZZZZZZZZZZZZZZZ	0
CB344879	CB344879	Metallothionein		stress	no								ZZZZZZZZZZZZZZZZZZ	0
CB344886	CB344886	cytochrome b6/f complex subunit IV petD	K02637	vv10195Photosynthesis.xml vv50135Primary_Active_Transporter_cat_D3_to_E2.xml	yes		ATCG00730						ZZZZZZZZZZZZZZZZZZ	0
CB344896	CB344896				no								ZZZZZZZZZZZZZZZZZZ	0
CB344928	CB344928	HcrVf2 protein		disease resistance	no		AT2G34930						ZZZZZZZZZZZZZZZZZZ	0
CB344955	CB344955				no								ZZZZZZZZZZZZZZZZZZ	0		hybrid
CB344970	CB344970				no								ZZZZZZZZZZZZZZZZZZ	0
CB344981	CB344981	Chromodomain helicase-DNA-binding		DNA processing	no	1610971_at							CB344981	0
CB345005	CB345005				no	1610062_at							CB345005	0
CB345008	CB345008				no								ZZZZZZZZZZZZZZZZZZ	0
CB345024	CB345024	Unknown protein		Unknown	no								ZZZZZZZZZZZZZZZZZZ	0
CB345029	CB345029				no								ZZZZZZZZZZZZZZZZZZ	0
CB345042	CB345042				no								ZZZZZZZZZZZZZZZZZZ	0
CB345055	CB345055	Unknown protein		Unknown	no								ZZZZZZZZZZZZZZZZZZ	0				CB341754
CB345058	CB345058				no								ZZZZZZZZZZZZZZZZZZ	0
CB345069	CB345069				no								ZZZZZZZZZZZZZZZZZZ	0
CB345087	CB345087	Unknown protein		Unknown	no								ZZZZZZZZZZZZZZZZZZ	0
CB345092	CB345092				no								ZZZZZZZZZZZZZZZZZZ	0
CB345115	CB345115				no								ZZZZZZZZZZZZZZZZZZ	0
CB345118	CB345118	Unknown protein		Unknown	no	1614199_at	AT4G01150						CB345118	0
CB345127	CB345127				no								ZZZZZZZZZZZZZZZZZZ	0
CB345134	CB345134				no	1614981_at							CB345134	0
CB345135	CB345135				no	1615635_at							CB345135	0
CB345140	CB345140				no								ZZZZZZZZZZZZZZZZZZ	0
CB345148	CB345148	Metallothionein		stress	no								ZZZZZZZZZZZZZZZZZZ	0
CB345155	CB345155				no								ZZZZZZZZZZZZZZZZZZ	0
CB345167	CB345167				no								ZZZZZZZZZZZZZZZZZZ	0
CB345183	CB345183				no								ZZZZZZZZZZZZZZZZZZ	0
CB345185	CB345185				no								ZZZZZZZZZZZZZZZZZZ	0
CB345186	CB345186	Unknown protein		Unknown	no								ZZZZZZZZZZZZZZZZZZ	0
CB345192	CB345192				no								ZZZZZZZZZZZZZZZZZZ	0
CB345202	CB345202				no								ZZZZZZZZZZZZZZZZZZ	0
CB345203	CB345203				no								ZZZZZZZZZZZZZZZZZZ	0
CB345212	CB345212				no	1610644_at							CB345212	0
CB345213	CB345213				no	1617639_at							CB345213	0
CB345219	CB345219				no	1619818_at							CB345219	0
CB345224	CB345224	photosystem II PsbA	K02703	vv10195Photosynthesis.xml vv50135Primary_Active_Transporter_cat_D3_to_E2.xml	yes	1614420_at	ATCG00020						CB345224	0
CB345227	CB345227	BolA		stress response	no	1609886_at	AT5G09830						CB345227	0
CB345231	CB345231	Peroxidase 12	1.11.1.7	vv10360Phenylalanine_metabolism.xml vv10680Methane_metabolism.xml	yes	1612210_at							CB345231	0
CB345234	CB345234				no	1619007_at							CB345234	0
CB345242	CB345242	Cytochrome b6f complex subunit petN	K03689	vv10195Photosynthesis.xml	yes								ZZZZZZZZZZZZZZZZZZ	0
CB345243	CB345243				no								ZZZZZZZZZZZZZZZZZZ	0
CB345246	CB345246				no	1616356_at							CB345246	0
CB345250	CB345250	progesterone 5-beta-reductase	1.3.99.6	vv10140C21-Steroid_hormone_metabolism.xml	yes		AT4G24220						ZZZZZZZZZZZZZZZZZZ	0
CB345252	CB345252	maternal effect embryo arrest 3	MEE3	vv60045MYBrelated.xml	yes	1611752_at							CB345252	0
CB345253	CB345253				no								ZZZZZZZZZZZZZZZZZZ	0
CB345265	CB345265				no	1616238_at							CB345265	0
CB345287	CB345287	Unknown protein		Unknown	no								ZZZZZZZZZZZZZZZZZZ	0
CB345292	CB345292				no								ZZZZZZZZZZZZZZZZZZ	0
CB345293	CB345293	ribulose bisphosphate carboxylase small chain C, chloroplast precursor	4.1.1.39	vv10710Carbon_fixation.xml	yes		AT1G67090						ZZZZZZZZZZZZZZZZZZ	0
CB345296	CB345296				no								ZZZZZZZZZZZZZZZZZZ	0
CB345312	CB345312	POLYUBIQUITIN (UBQ10)		UBIQUITIN	no		AT4G05320						ZZZZZZZZZZZZZZZZZZ	0
CB345328	CB345328	membrane protein ycf1 (RF1)		Unknown	no	1615642_at							CB345328	0
CB345331	CB345331	abscisic stress ripening protein		stress response	no	1617968_at							CB345331	0
CB345338	CB345338	Unknown protein		Unknown	no								ZZZZZZZZZZZZZZZZZZ	0
CB345342	CB345342				no	1617555_at							CB345342	0
CB345350	CB345350	Unknown protein		Unknown	no	1612933_at	AT2G44760						CB345350	0
CB345355	CB345355				no								ZZZZZZZZZZZZZZZZZZ	0
CB345360	CB345360	LHCA3 (Photosystem I light harvesting complex gene 3)	K08909	vv10196Photosynthesis_antenna_proteins.xml vv34710Circadian_rhythm.xml vv50105Transport_Electron_Carriers.xml_5.B.4	yes	1617564_at	AT1G61520						CB345360	0
CB345361	CB345361				no								ZZZZZZZZZZZZZZZZZZ	0
CB345373	CB345373				no								ZZZZZZZZZZZZZZZZZZ	0
CB345389	CB345389				no								ZZZZZZZZZZZZZZZZZZ	0
CB345391	CB345391	Unknown protein		Unknown	no								ZZZZZZZZZZZZZZZZZZ	0		hybrid
CB345392	CB345392				no								ZZZZZZZZZZZZZZZZZZ	0				CB345452
CB345404	CB345404	tubulin alpha-1 chain	K07374	vv44810Regulation_of_actin_cytoskeleton.xml	yes		AT5G19780						ZZZZZZZZZZZZZZZZZZ	0
CB345420	CB345420	ribulose bisphosphate carboxylase small chain C, chloroplast precursor	4.1.1.39	vv10710Carbon_fixation.xml	yes		AT1G67090						ZZZZZZZZZZZZZZZZZZ	0
CB345423	CB345423				no								ZZZZZZZZZZZZZZZZZZ	0
CB345429	CB345429				no	1617977_at							CB345429	0
CB345444	CB345444				no								ZZZZZZZZZZZZZZZZZZ	0
CB345445	CB345445	extensin class I	EXTENSIN	vv40006cell_wall.xml	yes								ZZZZZZZZZZZZZZZZZZ	0
CB345448	CB345448				no	1621309_at							CB345448	VITISV_027131				TC64211 TC56682
CB345449	CB345449				no	1608486_at							CB345449	0
CB345469	CB345469				no								ZZZZZZZZZZZZZZZZZZ	0
CB345470	CB345470				no	1611130_at							CB345470	0
CB345476	CB345476	Metallothionein		stress	no	1615267_at							CB345476	0
CB345477	CB345477				no	1610629_at							CB345477	0
CB345482	CB345482				no								ZZZZZZZZZZZZZZZZZZ	0
CB345485	CB345485	CONSTANS-LIKE 2	COL2	vv34710Circadian_rhythm.xml vv30009Flower_development.xml vv60014C2C2-CO.xml	yes								ZZZZZZZZZZZZZZZZZZ	0
CB345495	CB345495				no								ZZZZZZZZZZZZZZZZZZ	0
CB345499	CB345499	Elongation factor Tu chloroplast precursor (EF-Tu)	K02358	translation	no		AT4G20360						ZZZZZZZZZZZZZZZZZZ	0
CB345505	CB345505				no								ZZZZZZZZZZZZZZZZZZ	0
CB345534	CB345534	CONSTANS-LIKE 5	COL5_1	vv34710Circadian_rhythm.xml vv30009Flower_development.xml vv60014C2C2-CO.xml	yes		AT5G24930						ZZZZZZZZZZZZZZZZZZ	0
CB345535	CB345535				no								ZZZZZZZZZZZZZZZZZZ	0
CB345537	CB345537	Ribosomal protein S8 (RPS8A) 40S	K02994	vv23010Ribosome.xml	yes		AT5G20290						ZZZZZZZZZZZZZZZZZZ	0
CB345540	CB345540				no	1609215_at							CB345540	0
CB345548	CB345548				no								ZZZZZZZZZZZZZZZZZZ	0		hybrid
CB345554	CB345554				no	1616665_at							CB345554	VITISV_025568
CB345556	CB345556				no								ZZZZZZZZZZZZZZZZZZ	0
CB345570	CB345570	RNA polymerase alpha subunit	K03040	vv23020RNA_polymerase.xml	yes	1606467_at							CB345570	0
CB345571	CB345571				no	1616998_at							CB345571	0
CB345574	CB345574				no								ZZZZZZZZZZZZZZZZZZ	0
CB345581	CB345581				no	1607987_at							CB345581	0
CB345582	CB345582				no								ZZZZZZZZZZZZZZZZZZ	0
CB345584	CB345584				no								ZZZZZZZZZZZZZZZZZZ	0
CB345587	CB345587	Ribosomal protein S3A (RPS3aB) 40S	K02984	vv23010Ribosome.xml	yes		AT4G34670						ZZZZZZZZZZZZZZZZZZ	0
CB345590	CB345590	photosystem II 10 kDa polypeptide PSBR	K03541	vv10195Photosynthesis.xml vv50113Thylakoid_targeting_pathway.xml	yes		AT1G79040						ZZZZZZZZZZZZZZZZZZ	0
CB345617	CB345617	Unknown protein		Unknown	no		AT5G12010						ZZZZZZZZZZZZZZZZZZ	0
CB345622	CB345622				no	1621684_at							CB345622	0
CB345641	CB345641				no								ZZZZZZZZZZZZZZZZZZ	0
CB345642	CB345642				no	1613694_at							CB345642	0
CB345664	CB345664				no								ZZZZZZZZZZZZZZZZZZ	0
CB345681	CB345681	cytokinin-repressed protein CR9	CR9	vv30007cytokinin_signaling.xml	yes	1610371_at							CB345681	0
CB345700	CB345700	Rac GTPase activating protein 1	RHOGAP	vv50109_Incompletely_Characterized_Transport_Systems.xml_9.A.1	yes		AT5G22400						ZZZZZZZZZZZZZZZZZZ	0
CB345703	CB345703	ribulose bisphosphate carboxylase/oxygenase activase, chloroplast precursor		Activation of RuBisCO	no		AT2G39730						ZZZZZZZZZZZZZZZZZZ	0
CB345729	CB345729	abscisic stress ripening protein		stress response	no								ZZZZZZZZZZZZZZZZZZ	0
CB345743	CB345743				no	1606699_at							CB345743	0
CB345747	CB345747				no	1609524_at							CB345747	0
CB345751	CB345751				no								ZZZZZZZZZZZZZZZZZZ	0
CB345756	CB345756				no	1607254_at							CB345756	VITISV_015219				TC55293 TC68691
CB345759	CB345759	uracil phosphoribosyltransferase	2.4.2.9	vv10240Pyrimidine_metabolism.xml	yes	1614341_at	AT3G53900						CB345759	VITISV_025568
CB345761	CB345761				no								ZZZZZZZZZZZZZZZZZZ	0
CB345762	CB345762	Unknown protein		Unknown	no	1616428_at							CB345762	0
CB345765	CB345765				no	1622365_at							CB345765	0				TC67480	1607309_at
CB345772	CB345772	Metallothionein		stress	no								ZZZZZZZZZZZZZZZZZZ	0
CB345783	CB345783				no	1618082_at							CB345783	0
CB345784	CB345784				no								ZZZZZZZZZZZZZZZZZZ	0
CB345792	CB345792				no	1613117_at							CB345792	0
CB345801	CB345801	Unknown protein		Unknown	no								ZZZZZZZZZZZZZZZZZZ	0
CB345810	CB345810	quinone oxidoreductase, chloroplast precursor	K03956	vv10190Oxidative_phosphorylation.xml vv50134Primary_Active_Transporter_cat_D1.xml	yes		AT1G23740						ZZZZZZZZZZZZZZZZZZ	0
CB345816	CB345816	Unknown protein		Unknown	no								ZZZZZZZZZZZZZZZZZZ	0
CB345819	CB345819				no								ZZZZZZZZZZZZZZZZZZ	0
CB345823	CB345823	eukaryotic translation initiation factor SUI1		translation	no	1620220_at	AT1G54290						CB345823	0				CB916019 TC68660
CB345852	CB345852	polyubiquitin (UBQ14)		UBIQUITIN	no		AT4G05050						ZZZZZZZZZZZZZZZZZZ	0
CB345853	CB345853	Unknown protein		Unknown	no	1611227_at							CB345853	0
CB345857	CB345857				no								ZZZZZZZZZZZZZZZZZZ	0
CB345868	CB345868	thioredoxin M-type		protein fate	no	1615926_at	AT3G15360						CB345868	VITISV_030009				CB343593 TC52892	1620606_at
CB345886	CB345886	photosystem II 10 kDa polypeptide PSBR	K03541	vv10195Photosynthesis.xml vv50113Thylakoid_targeting_pathway.xml	yes	1617726_at							CB345886	0
CB345888	CB345888	Unknown protein		Unknown	no								ZZZZZZZZZZZZZZZZZZ	0
CB345891	CB345891				no								ZZZZZZZZZZZZZZZZZZ	0
CB345892	CB345892				no	1620832_at							CB345892	0
CB345894	CB345894				no	1617715_at							CB345894	0
[truncated: 37,425 more rows]
